# Supplementary material for: Interactions between Distant ceRNAs in Regulatory Networks
Source: Biophys J. 2014 May 20;106(10):2254–66. doi: 10.1016/j.bpj.2014.03.040 (PMC4052263; doi:10.1016/j.bpj.2014.03.040)
Supplement: Table S2. Division of high confidence gene targets into three groups based on their position on the pathway relative to the perturbation sorce [file mmc2.xlsx]

## Sheet: Sheet1
Division of high confidence gene targets into three groups based on their position on the pathway relative to the "perturbation sorce".
Columns A,F,K list the target mRNA
Columns B,G,L list the log2-FoldChange of the target after miR-92a depletion. Some targets did not have a valid value in the microarray, and their long2-FC is listed as NaN
Columns C,H,M list the number of miRNA which target the given mRNA
Columns D,I,N list the miRNA which target the given mRNA
high confidence interactions of miR-92a targets		No. miRNAs	miRNA names		high Confidence 4-sep target interadtions	normalized log2-FC	No. miRNAs	miRNA names		high Confidence 6-sep target interadtions	normalized log2-FC	No. miRNAs	miRNA names
NKX3-1	-0.02533	1	miR-92a		AAAS	-0.134	3	miR-1296 miR-193b miR-28-5p		UTP6	-0.05178	1	let-7d
UPF2	-0.03137	1	miR-92a		AACS	-0.00333	2	miR-191 miR-877*		NCOA1	0.21921	1	let-7d
F8A3	-0.0119	1	miR-92a		AAMP	0.0265	4	miR-1226 miR-130b* miR-193b miR-877*		SENP5	-0.046	1	let-7d
RSPRY1	0.00134	1	miR-92a		AARS	0.2095	8	miR-193b miR-296-3p miR-324-5p miR-331-3p miR-484 miR-615-3p miR-744 miR-766		ISCA1	0.0953	1	miR-181c
SUCLG2	-0.09945	1	miR-92a		AASDH	-0.08225	1	miR-10b		KIT	-0.12277	1	miR-181c
SUGP1	0.02591	1	miR-92a		AATF	0.0431	3	let-7b miR-149 miR-151-3p		TIAL1	-0.03982	1	miR-181c
BFAR	-0.035	1	miR-92a		ABCB7	-0.1025	4	miR-10a miR-16 miR-17* miR-195		GPX4	0.0548	1	miR-124
KPTN	0.00531	1	miR-92a		ABCB9	0.15714	1	miR-26a		STK38L	0.04037	1	miR-130a
YIF1B	-0.06273	1	miR-92a		ABCC1	0.10631	5	miR-125b miR-16 miR-23b miR-339-5p miR-615-3p		MSC	-0.15502	1	miR-146a
FAM69B	0.0097	1	miR-92a		ABCC10	0.0159	1	miR-183		C9orf142	-0.0249	1	miR-345
SAP30	0.0031	1	miR-92a		ABCC4	-0.0029	2	miR-23b miR-324-5p		PCCA	-0.36742	1	miR-455-5p
NAPRT1	0.07407	1	miR-92a		ABCC5	0.22862	3	miR-1229 miR-423-5p miR-935		SRP14	-0.16231	1	miR-33b
OCIAD2	0.12494	1	miR-92a		ABCD1	0.03997	2	miR-23a miR-615-3p		HPS3	0.1077	1	miR-636
DMXL1	0.10171	1	miR-92a		ABCD4	-0.02004	1	miR-484		C3orf17	-0.00642	1	miR-28-3p
ANKH	0.01325	1	miR-92a		ABCF1	0.0186	4	let-7b miR-23b miR-484 miR-615-3p		LEPRE1	0.147	1	miR-125a-3p
EXOSC6	0.0065	1	miR-92a		ABCF2	0.12698	5	miR-186 miR-193b miR-320a miR-326 miR-532-3p		E2F8	0.02393	1	miR-125a-3p
CDKN2AIPNL	0.12509	1	miR-92a		ABCG2	0.17145	1	miR-10a		POLR1D	-0.03897	1	miR-374a*
HAUS1	0.20033	1	miR-92a		ABHD12	0.11444	2	miR-423-3p miR-484		ANGEL1	0.13413	1	miR-1225-3p
ERH	-0.1166	1	miR-92a		ABHD14B	-0.12776	1	miR-1226		IL1RAP	0.17453	1	miR-1228
GATA3	0.04511	1	miR-92a		ABI3	-0.0914	1	miR-744		RBMS1	0.0067	1	miR-1249
FAM116A	0.09377	1	miR-92a		ABL1	-0.0285	5	let-7b miR-125b miR-149 miR-342-3p miR-484		COQ4	-0.07003	1	miR-1908
KLHL36	-0.0397	1	miR-92a		ABLIM1	0.06739	3	miR-320a miR-331-3p miR-615-3p		PHACTR3	-0.12714	1	miR-3181
C5orf42	0.05293	1	miR-92a		ABT1	-0.28454	3	miR-193b miR-328 miR-615-3p		UTP3	-0.01601	1	miR-3620
KLHL3	0.11945	1	miR-92a		ACAA1	0.06309	1	miR-877*		DLGAP4	-0.03234	1	miR-3909
DHRS7B	0.0536	1	miR-92a		ACAD8	-0.00594	1	let-7a		CD63	-0.0601	1	miR-3943
TOM1L1	0.1243	1	miR-92a		ACAD9	0.13181	1	miR-615-3p		C12orf72	NaN	1	miR-532-5p
ELOF1	-0.1207	1	miR-92a		ACADVL	0.0843	2	miR-31* miR-615-3p		ARHGAP23	NaN	1	miR-1274b
C1orf114	0.10162	1	miR-92a		ACAP2	0.10571	1	miR-378		ISX	NaN	1	miR-3928
EPHB2	0.01617	1	miR-92a		ACAP3	-0.05052	1	miR-18a
RECQL	0.16582	1	miR-92a		ACAT1	-0.0449	1	miR-1260b
WNT5A	-0.0435	1	miR-92a		ACBD3	0.0083	1	miR-877
CYP4V2	0.13732	1	miR-92a		ACBD4	0.07566	1	miR-760
DTL	0.0139	1	miR-92a		ACBD6	0.01953	1	miR-193b
LRRC27	-0.11135	1	miR-92a		ACER3	0.23146	1	miR-30b
FGF2	0.11427	1	miR-92a		ACIN1	-0.03056	4	miR-1226 miR-221 miR-324-5p miR-93*
MCOLN2	0.35461	1	miR-92a		ACOT12	0.079	1	miR-186
USP13	0.11305	1	miR-92a		ACOT7	0.02977	2	miR-1229 miR-18a*
MFSD1	0.46967	1	miR-92a		ACOT9	-0.0392	1	miR-193b
MED16	-0.04773	1	miR-92a		ACOX1	0.30115	2	miR-615-3p miR-92b*
ZNF776	0.14252	1	miR-92a		ACP1	-0.1072	2	miR-151-3p miR-25
HIST1H2AH	-0.0609	1	miR-92a		ACPT	-0.15122	1	miR-484
RNF121	0.03007	1	miR-92a		ACSL1	0.12523	2	miR-191 miR-93*
PLCXD2	-0.17606	1	miR-92a		ACSL4	0.01986	1	miR-378
TTC5	0.07489	1	miR-92a		ACSS1	-0.12986	1	miR-125b
KCNC1	-0.1493	1	miR-92a		ACTA1	0.02739	1	miR-877
GABARAPL2	-0.0758	1	miR-92a		ACTA2	-0.61515	1	miR-484
LSM7	-0.26189	1	miR-92a		ACTG1	0.0084	27	let-7b miR-10a miR-10b miR-1180 miR-1226 miR-1227 miR-1307 miR-149 miR-16 miR-197 miR-221 miR-222 miR-320a miR-326 miR-331-3p miR-342-3p miR-34a miR-361-5p miR-423-5p miR-652 miR-744 miR-769-3p miR-877* miR-877 miR-935 miR-99b* miR-99b
RCN3	0.00592	1	miR-92a		ACTL8	-0.09144	1	miR-148b*
SIPA1L1	0.10442	1	miR-92a		ACTL9	0.01485	1	miR-197
MINA	0.04391	1	miR-92a		ACTN1	-0.0419	2	miR-615-3p miR-93*
HBB	0.10528	1	miR-92a		ACTN4	0.0766	19	miR-182 miR-185 miR-193b miR-23a miR-23b miR-26a miR-296-3p miR-320a miR-324-3p miR-324-5p miR-339-5p miR-378* miR-615-3p miR-652 miR-744 miR-769-5p miR-92b miR-935 miR-96
RIC8A	0.09308	1	miR-92a		ACTR10	-0.06934	1	miR-30b
GBP4	-0.04622	1	miR-92a		ACTR1B	0.07736	1	miR-99b
IFT172	-0.03775	1	miR-92a		ACVR1B	-0.03599	4	let-7c miR-182 miR-197 miR-26b
C6orf108	-0.0662	1	miR-92a		ADA	0.0335	1	miR-484
PTS	0.02623	1	miR-92a		ADAD2	-0.18252	1	miR-18a*
RAB8A	-0.0395	1	miR-92a		ADAM10	0.17764	1	miR-484
MTHFSD	0.05353	1	miR-92a		ADAM15	0.08296	1	miR-18a
TBCEL	0.05876	1	miR-92a		ADAM9	0.0376	1	miR-23a
TECPR2	0.32258	1	miR-92a		ADAMTS2	0.05042	1	miR-106b*
FAM73B	0.01719	1	miR-92a		ADAMTSL1	-0.16927	1	miR-25
UGDH	-0.21151	1	miR-92a		ADAP2	0.01637	2	miR-30d miR-744
GPX3	0.33293	1	miR-92a		ADAR	0.0496	4	miR-1226 miR-197 miR-484 miR-625
SHPRH	-0.0276	1	miR-92a		ADARB1	-0.00256	1	miR-193b
CHCHD5	-0.05665	1	miR-92a		ADAT1	0.06406	1	miR-92b
ME2	0.0564	1	miR-92a		ADC	-0.07861	2	miR-151-3p miR-30d
MAP3K6	0.00156	1	miR-92a		ADCK2	0.07363	3	let-7b miR-484 miR-615-3p
NRXN3	-0.09233	1	miR-92a		ADCK4	-0.02586	1	miR-92b
FLYWCH1	0.0172	1	miR-92a		ADCY1	0.1961	4	let-7b miR-320a miR-331-3p miR-423-3p
PHF13	0.0816	1	miR-92a		ADD1	0.07677	1	miR-221
CRTC2	0.01678	1	miR-92a		ADD2	-0.05666	2	miR-107 miR-1301
DDRGK1	0.15964	1	miR-92a		ADIPOR2	-0.0212	1	let-7b
LTBP1	0.03763	1	miR-92a		ADM	0.12988	1	miR-26a
TGFA	-0.05607	1	miR-92a		ADNP	0.0896	2	let-7b miR-328
TTLL7	0.22201	1	miR-92a		ADNP2	-0.08578	1	miR-96
GEMIN6	0.00808	1	miR-92a		ADO	-0.06951	1	miR-99a
EHBP1	0.12806	1	miR-92a		ADPGK	0.06901	1	miR-769-5p
DOPEY2	0.08448	1	miR-92a		ADPRHL2	0.02807	3	miR-10a miR-1229 miR-130b*
CDV3	0.0677	1	miR-92a		ADRA1A	-0.01393	1	miR-484
H1FX	-0.14444	1	miR-92a		ADRBK2	-0.0236	2	miR-339-5p miR-615-3p
DNAJC21	0.0882	1	miR-92a		ADSL	-0.2418	2	let-7a miR-93*
SCYL2	0.1043	1	miR-92a		ADSS	-0.16863	1	miR-20a
KPNA3	0.0226	1	miR-92a		AEBP2	0.0428	1	let-7e
WDR19	-0.07834	1	miR-92a		AEN	-0.03846	1	miR-193b*
PSMG3	0.0355	1	miR-92a		AFF1	0.05129	2	miR-615-3p miR-877
DYNLL1	-0.1355	1	miR-92a		AFF4	0.1025	2	let-7b miR-532-3p
CCDC57	-0.08856	1	miR-92a		AGAP3	0.01313	2	miR-149 miR-652
TBL1X	-0.01056	1	miR-92a		AGFG1	0.0352	1	miR-18a*
ZNF84	0.19564	1	miR-92a		AGFG2	0.12	2	let-7b miR-324-3p
RNF2	-0.05093	1	miR-92a		AGGF1	0.01121	2	miR-30a* miR-877*
OTUD6A	0.22951	1	miR-92a		AGK	-0.0698	2	miR-378 miR-484
RAB11A	-0.0089	1	miR-92a		AGL	0.24573	3	miR-191 miR-455-3p miR-484
APOBEC3C	0.22789	1	miR-92a		AGMAT	-0.04895	1	let-7e
CAMTA2	0.15086	1	miR-92a		AGPAT2	0.06144	1	miR-744
ZCCHC2	0.14368	1	miR-92a		AGPAT3	0.0884	3	miR-149 miR-18a* miR-744
NPC2	-0.1883	1	miR-92a		AGPAT4	0.02883	1	miR-877*
CTLA4	0.10712	1	miR-92a		AGPAT6	0.02646	4	miR-1226 miR-1260b miR-149 miR-423-5p
ZNF622	0.01541	1	miR-92a		AGTRAP	-0.0448	1	miR-125a-5p
HIST1H2AB	-0.25832	1	miR-92a		AHCTF1	0.02244	1	miR-186
ERAP1	0.02115	1	miR-92a		AHDC1	-0.02394	1	miR-484
GNG7	-0.03535	1	miR-92a		AHNAK	0.04057	2	miR-1303 miR-324-5p
ANKS1A	-0.00187	1	miR-92a		AHR	0.04741	2	miR-26a miR-625
NAA25	-0.0621	1	miR-92a		AHRR	0.05509	2	miR-18a miR-26a
HOXA5	0.0937	1	miR-92a		AHSA1	-0.02675	5	miR-193b miR-196a miR-222 miR-503 miR-99b
LXN	-0.01257	1	miR-92a		AHSA2	0.28757	1	miR-193b
IL17RA	0.05672	1	miR-92a		AIF1L	-0.11986	1	miR-1229
FAM135A	0.33298	1	miR-92a		AIFM1	-0.018	3	miR-30c miR-484 miR-877*
OSBPL2	0.04681	1	miR-92a		AIFM2	-0.04806	2	miR-140-3p miR-15b
DLX6	-0.04496	1	miR-92a		AIMP2	-0.0508	2	miR-365 miR-744
HS3ST3A1	-0.07326	1	miR-92a		AIPL1	-0.00095	1	miR-3615
CORO7	-0.04635	1	miR-92a		AK1	-0.07124	2	miR-17 miR-769-5p
RRP9	-0.01297	1	miR-92a		AK3	-0.06512	2	miR-197 miR-324-5p
SHOC2	-0.0357	1	miR-92a		AKAP1	0.08459	1	miR-877
TLR10	-0.05643	1	miR-92a		AKAP10	-0.0114	2	miR-331-3p miR-339-5p
CCDC86	0.0715	1	miR-92a		AKAP11	0.12647	2	let-7g miR-615-3p
RBX1	-0.1568	1	miR-92a		AKAP12	0.01784	3	miR-181a miR-186 miR-877*
GSTP1	-0.002	1	miR-92a		AKAP13	0.01486	4	miR-149 miR-193b miR-423-5p miR-484
STX3	-0.15811	1	miR-92a		AKAP7	0.12247	1	miR-484
DUSP11	0.1199	1	miR-92a		AKAP8	0.04073	1	miR-92b
CLDND1	0.019	1	miR-92a		AKAP8L	-0.0202	3	miR-31 miR-378* miR-615-3p
NFIB	-0.11191	1	miR-92a		AKIRIN1	-0.0237	1	miR-331-3p
RIOK1	-0.01038	1	miR-92a		AKR1A1	-0.01325	1	miR-186
CDKN3	0.1395	1	miR-92a		AKR1B1	-0.0691	2	miR-1226 miR-342-5p
TESK1	0.16894	1	miR-92a		AKR7A2	-0.1841	1	miR-20a
COX18	0.03277	1	miR-92a		AKT1	-0.0142	1	miR-193b
PDS5B	0.03877	1	miR-92a		AKT1S1	-0.03892	2	miR-185 miR-484
CHAF1A	-0.02122	1	miR-92a		AKT2	-0.0538	5	miR-1296 miR-149 miR-423-3p miR-744 miR-877*
NFKB1	-0.0165	1	miR-92a		AKTIP	0.47875	1	miR-615-3p
CMTM6	-0.08589	1	miR-92a		ALAD	0.00229	1	miR-19b
SRPRB	0.0022	1	miR-92a		ALAS1	0.17323	2	miR-423-3p miR-484
CXorf56	0.15351	1	miR-92a		ALDH18A1	-0.0515	1	miR-744
CPSF6	0.0485	1	miR-92a		ALDH1A2	-0.2102	3	miR-10a miR-193b miR-615-3p
CDK1	0.2262	1	miR-92a		ALDH1B1	-0.0218	4	miR-1226 miR-130b* miR-328 miR-615-3p
POLI	0.01647	1	miR-92a		ALDH2	-0.0957	1	miR-615-3p
SHC3	-0.14999	1	miR-92a		ALDH3A2	0.00828	1	miR-193b
EFNA5	-0.1412	1	miR-92a		ALDH5A1	-0.03393	1	miR-30c
ACAT2	0.09387	1	miR-92a		ALDH7A1	0.1894	2	let-7a miR-193b
ZNF785	-0.05936	1	miR-92a		ALDOA	-0.0646	8	miR-1260b miR-1301 miR-196b miR-23b miR-324-3p miR-324-5p miR-615-3p miR-92b
DHRS3	-0.06089	1	miR-92a		ALDOC	0.14968	1	miR-615-3p
SLAIN1	-0.1075	1	miR-92a		ALG13	0.00941	1	let-7e
RCAN1	0.07804	1	miR-92a		ALG3	-0.0258	1	miR-222
PLEKHH3	-0.07849	1	miR-92a		ALKBH6	0.04527	1	miR-320a
RASA3	0.06871	1	miR-92a		ALS2	0.05497	3	miR-1229 miR-34a miR-93*
CRBN	0.0681	1	miR-92a		ALS2CR12	0.0692	1	miR-1236
ABL2	-0.01274	1	miR-92a		AMACR	0.0545	1	miR-193b
PLEKHB1	0.37882	1	miR-92a		AMBRA1	-0.05212	3	miR-186 miR-331-3p miR-339-5p
CLNS1A	-0.1135	1	miR-92a		AMD1	-0.3275	2	miR-17 miR-324-3p
RNF128	0.09595	1	miR-92a		AMELX	0.07326	1	miR-320a
HELQ	0.00435	1	miR-92a		AMMECR1L	-0.03824	5	miR-15b miR-221 miR-423-3p miR-484 miR-877*
GARNL3	0.03582	1	miR-92a		AMOT	-0.10797	1	miR-221
					AMPH	0.0546	1	let-7b
					AMZ2	-0.0031	1	miR-421
					ANAPC1	-0.1184	3	miR-193b miR-484 miR-744
					ANAPC13	0.2014	1	miR-324-5p
					ANAPC5	0.0317	5	miR-1227 miR-26b* miR-30a miR-34a miR-93
					ANGEL2	0.03706	1	let-7a
					ANK2	0.1892	1	miR-877*
					ANKFY1	0.06766	2	miR-106b miR-760
					ANKRD11	-0.01646	5	miR-149 miR-186 miR-1914* miR-193b miR-615-3p
					ANKRD12	-0.01525	2	miR-342-5p miR-365
					ANKRD13B	-0.10251	1	miR-505
					ANKRD13D	0.05422	1	miR-331-3p
					ANKRD17	0.0796	4	let-7a let-7b let-7c miR-424
					ANKRD2	-0.13843	1	miR-27b
					ANKRD27	-0.1844	3	miR-17 miR-500a* miR-93*
					ANKRD28	0.0375	1	miR-221
					ANKRD36B	-0.33204	1	miR-615-3p
					ANKRD39	0.06904	1	miR-320a
					ANKRD40	-0.0079	2	let-7e miR-3679-3p
					ANKRD52	0.33992	9	let-7b miR-27b miR-320a miR-331-3p miR-339-5p miR-744 miR-766 miR-877* miR-92b
					ANKRD54	-0.08232	1	miR-484
					ANKZF1	0.0393	1	miR-186
					ANO3	-0.03583	1	miR-18a*
					ANP32A	-0.14646	4	miR-320a miR-615-3p miR-877 miR-940
					ANP32B	-0.03445	3	miR-193b miR-320a miR-877*
					ANP32C	-0.04166	1	let-7f
					ANP32E	0.0599	1	miR-877*
					ANTXR1	0.04906	1	let-7b
					ANXA2	-0.24017	2	miR-132 miR-769-3p
					ANXA5	-0.0692	1	miR-330-5p
					ANXA6	0.0041	2	miR-324-5p miR-877*
					ANXA7	0.02856	2	miR-196a miR-324-5p
					AOC2	0.09385	1	let-7a
					AP1AR	0.13288	1	miR-93
					AP1B1	0.1354	6	miR-18a* miR-222 miR-455-3p miR-484 miR-769-3p miR-92b
					AP1G1	0.0603	1	miR-484
					AP1M1	-0.02057	2	miR-181a miR-877*
					AP2A1	0.01557	2	miR-221 miR-324-3p
					AP2A2	0.09127	4	miR-331-3p miR-744 miR-877* miR-92b
					AP2M1	-0.0022	4	miR-1226 miR-1229 miR-15b miR-484
					AP3B1	-0.08701	1	miR-221
					AP3M1	-0.079	5	let-7b miR-185 miR-25 miR-423-5p miR-615-3p
					AP3M2	-0.1713	1	miR-193b
					AP3S1	-0.0447	3	miR-18a* miR-30c-2* miR-877
					AP4B1	0.03631	2	miR-23b miR-378*
					AP4S1	-0.0128	1	miR-15b
					APBA2	0.063	1	miR-615-3p
					APBA3	-0.07135	1	miR-615-3p
					APBB1	-0.0532	1	miR-331-3p
					APBB2	0.06046	3	miR-1260b miR-424 miR-93
					APC	0.06867	1	miR-148a
					APEX1	0.0096	2	miR-185 miR-935
					APLN	-0.048	1	miR-30c
					APLP1	0.17939	1	miR-484
					APLP2	0.1717	3	miR-1260b miR-346 miR-93
					APOF	-0.061	1	miR-324-5p
					APPL1	0.10178	3	let-7e miR-324-3p miR-877*
					APRT	-0.0501	4	miR-10a miR-15b miR-324-3p miR-484
					AQP3	0.1239	1	miR-615-3p
					AQR	0.09638	1	miR-4326
					AR	-0.16147	1	let-7b
					ARAF	-0.0158	1	miR-331-3p
					ARAP1	0.09666	2	miR-18a* miR-484
					ARF3	-0.1295	3	miR-10a miR-125b miR-30c
					ARF5	-0.1184	2	miR-18a* miR-99a*
					ARFGAP1	0.06932	3	miR-30c miR-423-3p miR-93*
					ARFGAP2	-0.00415	1	miR-324-5p
					ARFGAP3	0.10652	1	miR-93*
					ARFGEF2	0.06945	3	miR-20a miR-484 miR-766
					ARFIP1	0.06833	1	miR-877*
					ARGLU1	-0.0188	1	miR-877*
					ARHGAP10	-0.02632	1	miR-17
					ARHGAP12	0.07784	1	miR-125a-5p
					ARHGAP17	0.05503	3	miR-25 miR-320a miR-324-3p
					ARHGAP19	-0.2105	4	let-7e miR-10a miR-193b miR-615-3p
					ARHGAP21	0.0763	2	miR-183 miR-361-3p
					ARHGAP22	0.07394	1	miR-615-3p
					ARHGAP26	-0.05012	3	let-7b miR-320a miR-324-3p
					ARHGAP32	0.04615	3	miR-183 miR-423-5p miR-93
					ARHGAP33	0.10761	1	miR-193b
					ARHGAP44	0.05693	1	miR-30c
					ARHGAP5	-0.0216	2	miR-106a miR-17
					ARHGEF1	-0.00108	2	miR-26a miR-331-3p
					ARHGEF10L	-0.00044	1	miR-324-5p
					ARHGEF18	-0.03907	1	miR-221
					ARHGEF2	0.10062	4	miR-320a miR-423-3p miR-744 miR-877*
					ARHGEF3	-0.01046	1	miR-769-5p
					ARHGEF5	0.19955	2	let-7b miR-183
					ARHGEF7	0.02092	3	miR-17 miR-18a* miR-20a
					ARID3A	0.04468	2	miR-425* miR-484
					ARID3B	-0.14172	3	let-7a let-7b miR-181d
					ARID4B	0.11098	1	miR-17*
					ARID5A	-0.06686	1	miR-324-5p
					ARIH1	0.1006	2	miR-17 miR-425
					ARIH2	0.1199	1	miR-1301
					ARL1	0.01476	1	miR-769-5p
					ARL14	0.01469	1	miR-186
					ARL6IP1	0.0108	5	let-7b let-7c miR-1229 miR-423-5p miR-877*
					ARL6IP4	0.0021	3	miR-186 miR-484 miR-92b
					ARL6IP5	-0.0966	1	miR-31*
					ARL9	0.11853	6	miR-106a miR-17 miR-20a miR-320a miR-877 miR-93
					ARMC10	-0.11317	1	miR-149
					ARMC6	-0.09878	1	miR-484
					ARMC7	-0.12728	1	miR-941
					ARMC8	-0.09705	2	let-7a* let-7c
					ARMCX2	0.03317	1	miR-16
					ARMCX3	0.08315	1	miR-10a
					ARNT	-0.07727	2	miR-324-5p miR-877*
					ARPC1A	0.1261	3	let-7i miR-1274a miR-423-5p
					ARPC5L	-0.03857	1	miR-615-3p
					ARRB2	-0.0023	3	miR-149 miR-330-5p miR-615-3p
					ARRDC1	0.06019	1	miR-326
					ARRDC2	-0.02364	1	miR-744
					ARRDC3	-0.00588	1	let-7a
					ARRDC4	-0.22307	1	miR-324-3p
					ARSD	-0.14733	1	miR-331-3p
					ARSG	-0.2101	1	miR-218
					ART5	-0.20025	1	miR-744
					ARVCF	-0.09384	1	miR-18a
					ASAP1	-0.02929	1	miR-106b
					ASB1	0.12715	2	miR-10a miR-505
					ASB13	-0.11533	1	miR-181b
					ASB3	-0.05085	2	miR-615-3p miR-935
					ASB6	-0.0374	1	miR-615-3p
					ASB8	0.05565	1	miR-615-3p
					ASCC2	-0.01346	3	miR-26a miR-320a miR-484
					ASCC3	-0.021	4	let-7a let-7f miR-1226 miR-425
					ASF1B	0.0356	4	miR-130b* miR-18a* miR-324-5p miR-92b
					ASH1L	0.0988	6	miR-17 miR-185 miR-193b miR-361-5p miR-625 miR-877*
					ASH2L	0.03764	2	miR-125b-2* miR-877*
					ASNA1	-0.08015	2	let-7b miR-484
					ASNS	-0.2253	3	miR-183 miR-23a miR-615-3p
					ASNSD1	0.01535	1	miR-15a
					ASPA	-0.13172	1	let-7b
					ASPM	-0.0293	1	let-7a
					ASPSCR1	-0.09503	1	let-7b
					ASTE1	0.00593	1	let-7f
					ASTL	0.03889	1	miR-1226
					ASXL1	0.01044	3	miR-193b miR-331-3p miR-484
					ASXL2	0.03233	4	miR-221 miR-326 miR-378* miR-502-3p
					ATAD1	-0.1576	1	miR-1260b
					ATAD2	0.0264	3	miR-17* miR-193b miR-941
					ATAD3C	0.15434	1	miR-193b
					ATAD5	0.01652	1	miR-93*
					ATE1	0.0478	1	let-7b
					ATF1	-0.19913	1	miR-23a*
					ATF2	-0.1845	1	miR-15a
					ATF3	0.08464	1	miR-331-3p
					ATF4	-0.0747	1	miR-342-3p
					ATF5	-0.15737	1	miR-222
					ATF6	0.1134	1	miR-191
					ATF7IP	0.08127	4	miR-23b miR-320a miR-320b miR-744
					ATG13	-0.00259	1	miR-10b
					ATG3	0.13982	1	miR-10a
					ATG4A	0.24014	1	miR-877*
					ATG4C	-0.16988	1	let-7a
					ATG7	-0.02176	1	miR-320c
					ATG9A	0.15578	1	miR-196a
					ATIC	-0.148	2	miR-1180 miR-93*
					ATL1	0.02032	1	let-7f
					ATL2	-0.16784	1	miR-484
					ATL3	0.08641	1	miR-20a
					ATMIN	0.0535	2	miR-425* miR-744
					ATN1	0.08308	10	miR-149 miR-25 miR-27a miR-27b miR-320b miR-361-3p miR-423-5p miR-484 miR-505* miR-615-3p
					ATP13A2	0.11536	2	miR-193b miR-615-3p
					ATP1A2	-0.10479	2	miR-100 miR-10a
					ATP1B3	-0.02739	2	miR-186 miR-760
					ATP2A2	0.1459	11	let-7a let-7b let-7c let-7f miR-1226 miR-15b miR-197 miR-221 miR-31 miR-484 miR-671-5p
					ATP2B1	-0.0228	2	let-7a miR-615-3p
					ATP2B4	0.24747	1	miR-423-5p
					ATP2C1	-0.00474	1	miR-18a*
					ATP5C1	-0.0589	1	miR-16
					ATP5F1	-0.14694	1	miR-10a
					ATP5G2	-0.17521	4	miR-125a-5p miR-149 miR-185 miR-629
					ATP5G3	-0.1402	4	miR-1260b miR-744 miR-877 miR-92b
					ATP5H	0.09951	1	miR-324-5p
					ATP5S	0.00437	1	miR-744
					ATP6AP1	0.339	3	miR-1226* miR-15a miR-455-3p
					ATP6AP2	0.0797	1	miR-1226
					ATP6V0C	-0.03868	1	miR-421
					ATP6V0D1	0.02674	1	miR-423-3p
					ATP6V0E1	-0.0099	1	miR-15b
					ATP6V1E1	-0.04466	3	miR-18a* miR-221 miR-423-5p
					ATP6V1F	-0.0934	2	let-7c* miR-769-3p
					ATP7A	0.15094	1	miR-320a
					ATP8B2	0.16345	3	miR-18a* miR-331-3p miR-423-3p
					ATPIF1	-0.06877	2	miR-324-3p miR-615-3p
					ATR	0.04282	1	let-7f
					ATRX	0.04521	3	miR-17 miR-331-3p miR-615-3p
					ATXN2	0.0781	2	let-7b miR-1226
					ATXN7L3	-0.05459	5	miR-193b miR-222 miR-484 miR-615-3p miR-766
					AURKA	0.18627	1	miR-193a-3p
					AUTS2	-0.11873	1	miR-222
					AVL9	0.05264	1	miR-1226
					B3GNT5	-0.17008	2	miR-10a miR-30c
					B4GALNT3	0.06707	2	let-7a miR-423-3p
					B4GALT1	0.08181	3	miR-15b miR-18a miR-484
					B4GALT3	0.03011	1	miR-125b
					B4GALT5	0.0984	1	miR-503
					B4GALT7	0.12175	1	miR-1301
					BACE1	0.0245	1	miR-17
					BACE2	-0.0409	1	miR-484
					BACH1	-0.03979	3	miR-125b miR-20a miR-769-5p
					BACH2	-0.06082	1	miR-615-3p
					BAD	-0.01205	1	miR-330-5p
					BAG1	-0.03039	1	miR-182
					BAG2	0.0786	1	miR-93
					BAG3	0.013	1	miR-221
					BAG5	0.0291	1	miR-615-3p
					BAHD1	0.03755	1	let-7b
					BAI2	0.00859	1	miR-324-5p
					BAIAP2	-0.09935	1	miR-455-3p
					BAMBI	-0.08504	6	miR-106b miR-1180 miR-15b miR-16 miR-484 miR-760
					BAP1	0.05141	3	miR-1229 miR-877* miR-93*
					BARX2	-0.06858	1	miR-769-5p
					BASP1	0.0299	1	miR-877*
					BAZ1B	0.0426	9	let-7a let-7b let-7c let-7e let-7f miR-16 miR-193b miR-423-3p miR-505*
					BAZ2A	0.0563	9	miR-1180 miR-17 miR-23a miR-27b miR-328 miR-425 miR-484 miR-671-5p miR-877*
					BAZ2B	0.10311	1	miR-424
					BBS12	-0.05693	1	miR-23b
					BCAP29	0.00502	1	miR-23a
					BCAP31	0.1003	1	miR-346
					BCAR3	-0.09617	1	miR-196b
					BCAS4	-0.09904	1	let-7b
					BCAT1	0.0297	2	let-7b miR-769-5p
					BCAT2	0.46553	2	miR-484 miR-615-3p
					BCCIP	-0.11566	2	miR-30c miR-423-5p
					BCKDK	0.1388	3	miR-10a miR-125b miR-615-3p
					BCL2L1	-0.10964	2	miR-23b miR-484
					BCL2L11	0.13926	1	let-7a
					BCL2L12	-0.13742	3	miR-18a* miR-455-3p miR-744
					BCL2L13	0.0834	2	miR-125b miR-1301
					BCL2L2	0.04462	1	miR-1296
					BCL7B	0.03384	1	miR-106b*
					BCLAF1	-0.096	5	miR-22* miR-342-5p miR-423-5p miR-615-3p miR-877*
					BCOR	-0.0306	10	let-7a let-7b let-7f miR-125b miR-191 miR-320a miR-328 miR-346 miR-598 miR-615-3p
					BCORL1	0.00864	3	let-7b miR-196a miR-760
					BCR	0.08889	2	miR-10a miR-744
					BDH2	-0.04518	1	miR-766
					BEND5	-0.11605	1	miR-186
					BEST3	0.0112	1	miR-196b
					BET1	-0.1007	1	miR-744
					BEX1	-0.19551	1	miR-15b
					BEX2	-0.01969	1	miR-204
					BFSP1	-0.05009	1	let-7b
					BHLHE40	-0.14445	2	miR-454 miR-941
					BICD1	0.02823	1	miR-186
					BICD2	0.06711	4	miR-1301 miR-193b miR-615-3p miR-766
					BIN3	-0.13246	1	miR-149
					BIRC5	0.04057	7	let-7b miR-1226 miR-1301 miR-149 miR-30c miR-484 miR-93
					BIRC6	-0.0277	3	let-7a miR-34a miR-615-3p
					BLCAP	0.06338	1	miR-1301
					BLOC1S3	0.0118	1	miR-378
					BLVRA	-0.06816	1	miR-17
					BMI1	-0.1195	2	miR-106b* miR-27a
					BMP2K	0.19332	1	let-7e
					BMP7	-0.14704	1	let-7b
					BMPR1A	0.03768	1	miR-455-3p
					BMPR1B	-0.12037	1	let-7a
					BMPR2	0.27065	1	miR-93*
					BMS1	0.14002	2	miR-1296 miR-484
					BNIP2	-0.05039	2	miR-20a miR-877*
					BNIP3L	-0.0312	2	let-7a let-7b
					BOK	-0.09082	1	miR-331-3p
					BPGM	-0.1041	1	miR-340*
					BPTF	0.00175	9	let-7a let-7c miR-181b miR-222 miR-25 miR-342-3p miR-378 miR-455-3p miR-877*
					BRAF	0.0717	3	miR-191 miR-378* miR-744
					BRCA1	-0.00043	3	miR-181a miR-484 miR-99b*
					BRD1	-0.01444	3	let-7g miR-18a* miR-497
					BRD4	0.01278	5	miR-2110 miR-320a miR-455-3p miR-484 miR-877*
					BRD8	0.0415	1	miR-92b
					BRI3	-0.09593	2	let-7e miR-484
					BRIP1	0.1339	1	miR-378*
					BRP44L	-0.1294	1	miR-331-3p
					BRPF1	0.08398	4	let-7b miR-17* miR-183 miR-331-3p
					BRSK1	0.09615	1	miR-339-5p
					BRWD1	-0.0007	3	miR-106b miR-128 miR-15a
					BSDC1	0.25446	4	let-7a let-7c let-7e miR-615-3p
					BSN	-0.06998	1	miR-18a*
					BTBD10	0.08108	1	miR-328
					BTBD2	-0.1235	3	miR-16 miR-20a miR-324-5p
					BTBD3	-0.0151	3	miR-1227 miR-125b miR-26a
					BTBD9	0.18193	3	let-7b miR-149 miR-26a
					BTF3L4	0.092	1	miR-186
					BTG1	-0.1197	1	miR-484
					BTG2	0.27098	1	let-7b
					BTN3A1	0.25721	3	miR-17 miR-20a miR-324-5p
					BTN3A2	0.08459	1	miR-615-3p
					BTN3A3	0.18176	1	miR-615-3p
					BUB1	-0.0564	3	miR-186 miR-196a miR-196b
					BUB1B	-0.027	2	miR-193b miR-22
					BUB3	-0.0566	2	miR-615-3p miR-744*
					BUD13	-0.04757	1	let-7a
					BVES	0.0257	1	miR-18a
					BYSL	-0.05143	2	miR-320a miR-378
					BZW1	-0.08859	1	miR-25
					BZW2	-0.18646	1	miR-191
					C10orf118	0.1184	3	let-7b miR-2110 miR-25
					C10orf137	0.04013	1	miR-30d
					C10orf35	-0.0051	1	miR-181d
					C10orf57	-0.0339	1	miR-331-3p
					C10orf88	0.06142	1	miR-331-3p
					C11orf2	-0.15889	2	miR-182 miR-324-5p
					C11orf52	-0.07949	1	let-7b
					C11orf58	-0.1706	2	miR-504 miR-769-3p
					C11orf63	0.08401	1	miR-10a
					C11orf68	-0.12886	1	miR-23b
					C11orf84	-0.14572	2	miR-1307 miR-296-3p
					C11orf9	-0.00627	1	miR-330-5p
					C12orf10	-0.0968	2	miR-423-5p miR-484
					C12orf26	-0.04637	2	let-7c miR-128
					C12orf29	-0.0428	1	miR-1226
					C12orf35	-0.14834	1	miR-23a
					C12orf49	-0.0595	2	let-7b let-7e
					C12orf5	0.13987	1	miR-193b
					C12orf51	0.04531	2	miR-149 miR-296-3p
					C12orf65	0.0225	2	miR-222 miR-331-3p
					C14orf1	-0.0328	1	miR-183
					C14orf102	-0.08278	2	miR-149 miR-196a
					C14orf126	-0.08174	1	miR-181b
					C14orf166	-0.03943	1	miR-331-3p
					C14orf37	-0.09538	1	miR-26a
					C14orf43	-0.04085	3	let-7e miR-149 miR-484
					C14orf80	-0.14361	1	miR-361-5p
					C14orf93	0.14813	1	miR-708
					C15orf39	-0.02596	4	miR-125b miR-183 miR-423-5p miR-505
					C15orf41	0.0762	1	miR-17
					C15orf55	-0.17919	1	miR-423-5p
					C16orf48	-0.13595	2	miR-193b miR-484
					C16orf5	-0.04744	1	miR-1301
					C16orf53	0.01654	2	miR-130b* miR-744
					C16orf57	-0.10925	1	miR-26a
					C16orf58	0.15506	1	miR-193b
					C16orf62	0.06219	1	miR-1180
					C16orf70	-0.10339	2	miR-185 miR-30c
					C17orf39	0.17758	1	miR-454
					C17orf58	-0.0432	1	miR-671-5p
					C17orf61	-0.1258	1	miR-320b
					C17orf65	-0.09708	1	miR-378
					C17orf70	-0.03358	3	miR-186 miR-423-3p miR-744
					C17orf79	-0.06979	1	miR-421
					C17orf80	-0.06988	2	miR-125a-5p miR-125b
					C17orf81	-0.05156	1	miR-22
					C18orf25	0.07791	1	miR-183
					C19orf10	0.05322	1	miR-1229
					C19orf12	0.20146	1	miR-484
					C19orf43	-0.1665	1	miR-615-3p
					C19orf47	-0.04383	1	miR-128
					C19orf48	-0.0676	1	let-7e
					C19orf54	-0.06894	3	miR-125b miR-296-3p miR-769-3p
					C19orf55	0.01876	1	miR-331-3p
					C1GALT1	-0.1432	2	let-7a let-7b
					C1orf109	0.01623	1	miR-125b
					C1orf115	0.06868	2	miR-197 miR-877*
					C1orf135	-0.12354	1	miR-484
					C1orf144	-0.11329	1	miR-328
					C1orf150	-0.12568	1	miR-186
					C1orf198	-0.0263	1	miR-31*
					C1orf21	-0.0846	1	miR-93*
					C1orf212	0.15982	2	miR-130b* miR-96
					C1orf35	-0.08741	2	miR-149 miR-425*
					C1orf43	0.0028	4	miR-106b miR-1226 miR-15b miR-296-3p
					C1orf85	0.16352	1	miR-652
					C1orf9	0.08572	1	miR-484
					C1QBP	-0.0714	7	miR-1274a miR-30a* miR-30b miR-30c miR-378* miR-484 miR-93*
					C20orf11	-0.043	2	miR-196a miR-324-5p
					C20orf24	-0.093	3	miR-1260b miR-320a miR-532-3p
					C20orf4	-0.05612	2	miR-339-5p miR-423-5p
					C20orf43	-0.06388	4	miR-181b miR-20a miR-500a* miR-502-3p
					C20orf96	0.11509	1	miR-1296
					C21orf33	-0.0019	1	miR-331-3p
					C21orf58	0.07138	2	miR-107 miR-149
					C22orf13	-0.038	1	miR-183
					C22orf32	-0.05283	1	miR-615-3p
					C2CD2	0.08316	2	miR-10a miR-193b
					C2CD4A	-0.18192	1	let-7a
					C2orf18	0.19401	1	miR-1226
					C2orf28	-0.0302	1	miR-328
					C2orf29	-0.0423	2	miR-149 miR-196a
					C2orf44	-0.09227	2	let-7b miR-1229
					C2orf56	-0.12838	1	let-7a
					C3orf37	-0.0175	1	miR-877*
					C5orf15	-0.01435	1	let-7b
					C5orf22	0.12287	1	miR-505*
					C5orf24	0.1086	1	miR-183
					C5orf34	0.05859	1	miR-181b
					C5orf43	-0.10229	1	miR-17
					C5orf51	0.1564	1	miR-484
					C6orf106	0.02562	3	miR-10b miR-423-3p miR-484
					C6orf162	-0.09585	1	miR-125b
					C6orf47	0.08945	1	miR-26a
					C6orf62	0.2366	4	let-7b miR-1180 miR-744 miR-93
					C7orf23	-0.0071	1	miR-484
					C7orf26	0.00582	1	miR-193b
					C7orf49	-0.04413	1	miR-339-5p
					C7orf60	0.08111	1	let-7a
					C8orf33	0.05944	4	miR-222 miR-23b miR-324-5p miR-744
					C9orf114	0.046	2	miR-10b miR-1229
					C9orf37	-0.11557	1	let-7a
					C9orf40	-0.08655	2	let-7c miR-106b
					C9orf41	0.16967	1	miR-149
					C9orf78	0.09423	3	miR-1296 miR-20a miR-615-3p
					C9orf89	-0.11173	1	miR-615-3p
					CA2	0.08713	2	miR-26a miR-99b*
					CAB39	-0.0211	1	miR-877
					CAB39L	0.03178	1	miR-10a
					CABIN1	-0.12081	5	miR-1226 miR-151-3p miR-15a miR-25 miR-320a
					CABLES1	0.09061	3	let-7e miR-18a* miR-484
					CABYR	0.13969	2	miR-221 miR-222
					CACHD1	0.00254	4	let-7c miR-185 miR-18a* miR-324-5p
					CACNA1I	-0.15866	1	miR-324-3p
					CACNA2D3	-0.01435	1	miR-18a*
					CACNB3	0.05333	1	miR-196b
					CADM1	-0.0043	2	miR-484 miR-877*
					CADPS2	-0.1718	1	miR-30c
					CALCOCO2	0.0973	1	miR-361-5p
					CALD1	0.21512	2	miR-149 miR-15a
					CALM2	0.0199	1	miR-598
					CALM3	0.0254	1	miR-320a
					CALR	0.2088	3	miR-149 miR-320a miR-423-3p
					CALU	0.058	3	miR-29b miR-320a miR-365
					CAMK2B	-0.01814	1	miR-186
					CAMK2D	-0.10653	2	let-7a miR-484
					CAMK2G	-0.09621	1	miR-331-3p
					CAMKK2	0.06828	1	miR-185
					CAMSAP1	0.06212	2	miR-877 miR-92b
					CAND1	0.0936	5	miR-1296 miR-1301 miR-186 miR-195 miR-425
					CANT1	0.11641	2	miR-18a* miR-320a
					CANX	0.0095	10	miR-17 miR-185 miR-18a miR-196a miR-222 miR-320a miR-342-3p miR-615-3p miR-877* miR-935
					CAP1	0.0202	5	miR-17 miR-23b miR-3157 miR-484 miR-93
					CAPN7	0.0037	1	miR-877*
					CAPNS1	-0.0643	7	miR-183 miR-193b miR-296-3p miR-320a miR-425* miR-744 miR-769-5p
					CAPRIN2	0.18279	1	let-7f
					CARD11	0.03482	2	miR-146b-5p miR-330-5p
					CASC3	0.0598	5	miR-125b miR-182 miR-193b miR-222 miR-877
					CASC4	0.10928	1	miR-125a-5p
					CASD1	0.20885	1	miR-140-5p
					CASKIN2	0.01314	1	miR-222
					CASP2	0.1457	3	miR-130b miR-421 miR-93*
					CASP3	-0.0605	1	miR-196a
					CASP7	-0.00026	1	miR-484
					CASP8AP2	0.00983	2	miR-330-3p miR-598
					CAST	0.0107	1	miR-222
					CAT	-0.08417	1	miR-181b
					CATSPERG	-0.02431	1	miR-877*
					CBX1	-0.0226	2	miR-342-3p miR-877*
					CBX3	-0.0672	2	miR-935 miR-93
					CBX4	-0.02489	1	miR-328
					CBX7	0.03799	1	miR-766
					CBY1	0.03218	1	miR-30c
					CCBL1	-0.10986	1	miR-193b
					CCDC104	-0.12684	1	miR-1301
					CCDC106	-0.09493	2	let-7e miR-744
					CCDC109B	-0.10144	1	miR-324-3p
					CCDC113	0.22581	2	let-7e miR-22*
					CCDC117	0.1286	3	miR-128 miR-30c miR-877*
					CCDC12	-0.18269	1	miR-326
					CCDC124	0.07284	1	miR-125b
					CCDC136	0.08279	1	miR-484
					CCDC137	0.05139	2	miR-615-3p miR-877*
					CCDC142	0.06495	2	miR-221 miR-615-3p
					CCDC144NL	-0.08729	1	miR-425
					CCDC22	-0.08751	2	miR-92b miR-93*
					CCDC43	0.01891	3	miR-1914 miR-26a miR-877*
					CCDC47	0.0975	9	miR-106a miR-106b miR-1226 miR-17 miR-20a miR-222 miR-484 miR-500a* miR-93
					CCDC51	-0.06963	1	miR-18a*
					CCDC59	-0.1024	1	miR-16
					CCDC88C	-0.02761	2	miR-20a miR-93
					CCDC90A	-0.03621	1	miR-484
					CCDC94	-0.06669	1	miR-484
					CCDC96	-0.04088	1	miR-25
					CCDC97	0.04351	2	let-7e miR-484
					CCHCR1	0.01982	2	miR-346 miR-615-3p
					CCL8	-0.09165	1	miR-23a
					CCNA2	0.0442	1	miR-197
					CCNB2	-0.0338	4	let-7a let-7c let-7f miR-23b
					CCNC	0.1624	1	let-7c
					CCND2	0.0469	10	miR-15a miR-17 miR-320a miR-324-3p miR-342-3p miR-378 miR-423-5p miR-615-3p miR-877* miR-877
					CCND3	-0.08224	4	let-7b miR-27b miR-324-5p miR-615-3p
					CCNDBP1	0.00674	1	miR-3615
					CCNE2	0.04794	1	miR-196a
					CCNG1	-0.0102	8	let-7a let-7b let-7c let-7e let-7f miR-17* miR-197 miR-24
					CCNG2	-0.09418	1	miR-503
					CCNH	-0.06535	1	miR-1301
					CCNK	0.03269	2	miR-296-3p miR-484
					CCNT2	0.01233	4	miR-204 miR-423-3p miR-484 miR-877
					CCNY	-0.06635	3	miR-193b miR-744 miR-93*
					CCNYL1	0.0311	1	miR-15a
					CCR2	0.19571	1	miR-744*
					CCRN4L	-0.05679	2	let-7e miR-296-3p
					CCS	0.06259	1	miR-484
					CCT2	0.0027	1	miR-193b
					CCT3	-0.0596	6	miR-1301 miR-221 miR-320a miR-320b miR-330-5p miR-34a
					CCT4	-0.0194	5	miR-1227 miR-149 miR-186 miR-193b miR-29a
					CCT5	0.0076	4	miR-151-5p miR-1914 miR-23a miR-935
					CCT6B	0.02603	1	miR-15a
					CCT8	-0.09255	2	miR-615-3p miR-93
					CD151	0.1806	2	let-7b miR-324-3p
					CD320	0.1242	1	miR-18a*
					CD44	0.02442	2	miR-320a miR-744
					CD46	0.081	1	miR-652
					CD55	-0.0033	1	let-7a
					CD81	0.0379	4	let-7b miR-1260b miR-423-5p miR-769-3p
					CD97	0.21622	1	miR-484
					CDAN1	0.02528	2	miR-34a miR-744
					CDC123	-0.0283	4	miR-1227 miR-324-5p miR-671-5p miR-877*
					CDC16	0.1629	1	miR-93
					CDC25B	0.1887	3	let-7a miR-296-3p miR-744
					CDC25C	-0.01011	1	miR-221
					CDC34	0.09049	2	miR-484 miR-615-3p
					CDC37L1	-0.03241	2	miR-130b* miR-484
					CDC42	-0.04437	3	miR-106b miR-484 miR-93*
					CDC42EP1	-0.02689	5	miR-1224-3p miR-328 miR-615-3p miR-652 miR-877*
					CDC42EP4	-0.10135	2	miR-1229 miR-941
					CDC45	-0.0288	1	miR-455-3p
					CDC5L	-0.1523	4	let-7e miR-130b* miR-505 miR-7-1*
					CDC6	-0.0284	3	miR-361-3p miR-501-5p miR-615-3p
					CDC7	-0.17794	1	miR-615-3p
					CDCA2	0.0451	1	miR-18a*
					CDCA3	0.0745	2	let-7e miR-320a
					CDCA4	-0.2156	3	miR-1260b miR-331-3p miR-615-3p
					CDCA5	-0.02099	2	miR-18a miR-18b
					CDCA7L	0.00031	1	miR-484
					CDCA8	0.0588	1	miR-23b
					CDH18	-0.0538	1	let-7e
					CDH2	0.0236	2	miR-27b* miR-615-3p
					CDHR1	0.29068	1	miR-93
					CDHR3	-0.02576	1	miR-331-3p
					CDIPT	0.047	2	miR-1229 miR-331-3p
					CDK16	0.1441	2	miR-20a miR-744
					CDK17	0.00588	1	miR-193b
					CDK2	-0.0861	2	miR-23b miR-361-5p
					CDK2AP1	-0.0246	1	miR-18a*
					CDK2AP2	-0.06741	1	miR-320a
					CDK4	-0.0791	4	miR-15b miR-193b miR-320a miR-766
					CDK5R1	0.00499	1	miR-196b
					CDK5RAP2	0.06415	2	miR-1301 miR-324-3p
					CDK6	-0.12558	4	let-7a miR-1303 miR-185 miR-615-3p
					CDK7	-0.3275	1	miR-423-3p
					CDK8	-0.06047	1	miR-10a
					CDKAL1	0.05694	1	let-7e
					CDKL5	0.25908	1	miR-222
					CDKN1A	0.00874	3	miR-1229 miR-1260b miR-505*
					CDKN1B	-0.0466	2	miR-1260b miR-181a
					CDKN2A	-0.15038	6	miR-10b miR-296-3p miR-320a miR-423-5p miR-455-3p miR-615-3p
					CDKN2D	-0.16659	1	miR-331-3p
					CDRT4	-0.01209	1	miR-125b
					CDS1	-0.00906	1	miR-324-5p
					CDS2	0.0032	1	miR-484
					CDT1	-0.0843	1	miR-186
					CDX2	-0.09861	1	miR-484
					CEACAM6	0.12184	1	miR-423-5p
					CEBPB	-0.14823	1	miR-423-5p
					CEBPG	-0.1607	2	miR-125b miR-186
					CECR2	0.00615	3	miR-1296 miR-151-3p miR-484
					CECR5	-0.06174	3	miR-193b miR-324-3p miR-484
					CELF1	-0.0294	2	miR-1301 miR-18a*
					CELF2	-0.06762	1	miR-324-5p
					CELSR2	0.13858	1	miR-744*
					CELSR3	-0.02977	1	miR-30c
					CENPB	-0.0141	2	miR-149 miR-324-5p
					CENPBD1	0.15182	1	miR-504
					CENPF	-0.0282	3	miR-1226 miR-877 miR-93*
					CENPT	0.08437	1	miR-221
					CENPV	-0.0819	1	miR-28-5p
					CEP120	0.05173	1	miR-20a
					CEP164	0.00385	2	miR-328 miR-378
					CEP170	-0.1591	2	miR-125b miR-34a
					CEP192	-0.03969	1	miR-27b
					CEP250	0.03739	3	miR-222 miR-484 miR-615-3p
					CEP350	0.05557	1	miR-1229
					CEP55	0.17135	2	miR-1229 miR-27a
					CEPT1	-0.1078	1	miR-26a
					CERK	0.1039	1	miR-615-3p
					CFL1	-0.0481	5	miR-1301 miR-193b miR-324-5p miR-484 miR-877*
					CFL2	0.0259	2	let-7a miR-30c
					CFLAR	0.0474	1	miR-26a
					CGNL1	0.048	3	miR-125a-5p miR-130b* miR-744
					CHAF1B	0.2141	1	miR-484
					CHCHD3	-0.0395	1	miR-423-3p
					CHCHD4	-0.05739	1	miR-378
					CHCHD6	0.12996	1	miR-296-3p
					CHCHD8	-0.13879	1	miR-671-5p
					CHD1	0.0332	2	let-7c miR-130b*
					CHD1L	0.09582	1	miR-320a
					CHD3	0.0045	3	let-7b miR-1226 miR-1296
					CHD4	0.0462	7	let-7b miR-15a miR-193b miR-197 miR-484 miR-615-3p miR-877*
					CHD5	0.02992	2	miR-615-3p miR-744
					CHD9	0.11098	1	let-7e
					CHERP	0.08671	2	miR-16 miR-615-3p
					CHFR	0.08922	1	miR-10a
					CHIC2	-0.23091	1	miR-29c
					CHMP2A	-0.0443	4	miR-186 miR-339-5p miR-500a* miR-615-3p
					CHMP4C	-0.01041	1	miR-30c-2*
					CHMP7	0.12048	3	miR-15b miR-484 miR-505*
					CHPF	0.06153	1	miR-15b
					CHPF2	0.11628	7	miR-10b miR-125b miR-193b miR-339-5p miR-671-3p miR-671-5p miR-766
					CHRAC1	-0.01496	1	miR-744
					CHRM3	-0.09276	1	miR-296-3p
					CHRNA5	0.0381	1	miR-10a
					CHST14	0.0266	2	miR-106a miR-17
					CHST6	-0.0535	1	let-7c
					CHSY3	0.11615	1	miR-484
					CHTF18	0.06477	2	miR-378* miR-484
					CHTF8	-0.1214	3	miR-106a miR-17 miR-296-3p
					CIAO1	-0.0311	1	miR-193b
					CIAPIN1	-0.02139	2	miR-193b miR-361-3p
					CIC	0.1913	3	miR-18a* miR-193b miR-615-3p
					CIRH1A	-0.0527	3	miR-106b* miR-455-3p miR-7-1*
					CISD2	-0.10356	1	miR-455-3p
					CKAP2	-0.0725	3	let-7b miR-106a miR-222
					CKAP2L	0.02793	1	miR-196a
					CKAP4	0.0185	4	miR-1226 miR-30c miR-615-3p miR-877*
					CKAP5	0.0081	2	miR-15b miR-484
					CKS2	-0.1565	1	let-7b
					CLCC1	0.0403	2	miR-15a miR-615-3p
					CLCN6	0.15514	1	miR-15b
					CLCN7	0.17927	2	miR-125a-5p miR-769-3p
					CLDN12	-0.0416	2	miR-320a miR-320b
					CLDN23	-0.06623	1	miR-222
					CLDN4	0.02645	1	let-7e
					CLEC5A	-0.17552	1	miR-877*
					CLIC4	-0.023	3	miR-10a* miR-130b miR-26a
					CLINT1	0.0204	1	let-7b
					CLK1	-0.00689	1	miR-186
					CLN6	0.0809	3	miR-320a miR-324-5p miR-615-3p
					CLN8	0.20291	2	miR-484 miR-93
					CLPB	-0.02474	2	let-7a miR-324-5p
					CLPP	-0.0121	1	miR-615-3p
					CLPTM1	0.1734	1	miR-17
					CLPTM1L	0.1339	1	miR-22
					CLSTN1	0.1129	4	miR-30a* miR-30e* miR-423-5p miR-455-3p
					CLSTN3	0.21018	2	miR-1229 miR-877*
					CLTA	-0.09138	1	miR-23b
					CLU	0.23095	2	miR-18a* miR-425
					CLUAP1	-0.00061	2	miR-23b miR-324-3p
					CMAS	-0.3415	3	miR-320a miR-320b miR-421
					CMPK1	0.0162	1	miR-484
					CMTM4	0.0148	3	miR-125b miR-23b miR-503
					CMYA5	-0.14837	1	miR-877*
					CNBP	-0.0132	4	let-7a let-7e miR-26a miR-877*
					CNFN	-0.03962	1	miR-484
					CNIH	-0.023	1	miR-33a*
					CNIH4	0.0631	3	miR-301b miR-424 miR-484
					CNN2	0.13474	2	miR-346 miR-744
					CNN3	-0.0734	4	miR-15a miR-16 miR-28-5p miR-652
					CNNM3	0.04943	1	let-7b
					CNO	-0.02052	1	miR-30c
					CNOT10	-0.00495	1	miR-615-3p
					CNOT2	-0.056	2	let-7b miR-361-5p
					CNOT3	-0.00386	3	let-7c miR-185* miR-652
					CNOT6	0.1325	3	miR-106b miR-15a* miR-769-5p
					CNOT6L	0.03179	2	miR-106b miR-186
					CNOT7	-0.00626	1	miR-106b
					CNOT8	0.0324	1	miR-504
					CNRIP1	-0.12122	1	miR-221
					CNTD2	-0.09028	1	miR-26a
					CNTROB	-0.00016	1	miR-149
					COASY	0.03287	3	miR-26a miR-331-3p miR-760
					COCH	0.0422	3	miR-1301 miR-331-3p miR-615-3p
					COG1	0.06399	2	miR-149 miR-484
					COG2	-0.11917	1	miR-186
					COG4	0.20956	2	miR-18a* miR-615-3p
					COG5	0.047	1	miR-320a
					COIL	-0.0885	2	miR-15b miR-222
					COL14A1	-0.04968	1	miR-324-5p
					COL27A1	0.0045	1	miR-18a*
					COL3A1	-0.0148	1	miR-455-3p
					COL4A6	-0.1328	1	miR-197
					COL5A1	-0.10037	1	miR-744
					COL5A2	0.06466	1	miR-222
					COL6A1	0.0802	5	let-7e miR-1301 miR-324-5p miR-615-3p miR-877*
					COMMD2	0.10677	1	miR-615-3p
					COMMD4	0.02098	3	miR-320a miR-500a* miR-502-3p
					COMMD9	-0.13704	1	miR-423-3p
					COMT	0.0708	1	miR-16
					COPA	0.1036	8	miR-10a miR-1260b miR-193b miR-23b miR-421 miR-423-3p miR-744 miR-92b
					COPB2	-0.0137	1	miR-877*
					COPS3	-0.0732	6	let-7c miR-25 miR-324-5p miR-328 miR-331-3p miR-484
					COPS7A	0.112	4	miR-107 miR-30d miR-361-5p miR-423-5p
					COPS7B	-0.15906	1	miR-425
					COPZ1	-0.0883	2	let-7a miR-423-5p
					COQ3	0.15512	1	miR-16
					COQ6	-0.07339	1	miR-423-5p
					CORO1B	0.04927	2	miR-106b* miR-760
					CORO1C	0.0049	1	miR-1301
					COTL1	-0.04353	3	miR-320a miR-331-3p miR-744
					COX10	-0.0748	1	let-7e
					COX16	-0.2365	1	let-7e
					COX5A	-0.0654	2	miR-324-5p miR-484
					COX6B1	-0.0594	3	miR-130b* miR-320a miR-320b
					COX7A2L	-0.0538	1	miR-324-3p
					COX7B	-0.09121	3	miR-17 miR-18a miR-18b
					COX8A	-0.2193	1	miR-484
					CPD	0.2357	1	miR-320a
					CPEB3	0.25992	2	miR-26a miR-320a
					CPS1	0.17049	1	miR-17
					CPSF1	-0.03607	1	miR-17
					CPSF2	0.0415	1	miR-193a-3p
					CPSF3	-0.1768	1	miR-708
					CPSF3L	0.01214	3	miR-1226 miR-23b miR-320a
					CPSF4	0.0237	1	miR-615-3p
					CPSF7	0.08309	4	miR-23b miR-30c-2* miR-378 miR-484
					CPT1A	0.08572	1	miR-197
					CPT1C	0.04656	1	miR-615-3p
					CPT2	0.00601	1	miR-378
					CPZ	-0.04353	1	miR-1909*
					CR1	-0.10797	1	miR-183
					CRAMP1L	0.07069	2	miR-193b miR-877*
					CRB2	-0.20554	1	miR-342-3p
					CREBBP	-0.0193	5	let-7e miR-125b miR-1301 miR-769-5p miR-935
					CREG1	0.1356	1	miR-941
					CRELD2	0.06809	1	miR-93
					CRIM1	0.02857	2	miR-455-3p miR-92b
					CRISP3	0.11886	1	miR-1229
					CRKL	-0.1416	3	miR-193b* miR-23b miR-29a
					CRNKL1	-0.07632	1	miR-186
					CRTAP	0.0478	3	miR-1296 miR-296-3p miR-484
					CRY1	-0.06041	1	miR-324-5p
					CRY2	-0.0405	1	miR-532-3p
					CRYZ	-0.07334	1	miR-1296
					CS	-0.0415	5	let-7a* miR-183 miR-193b miR-28-5p miR-324-5p
					CSAG1	-0.23261	3	miR-186* miR-222 miR-93*
					CSE1L	-0.0595	3	miR-130b* miR-320a miR-34a
					CSF1	-0.00757	1	miR-505
					CSK	0.02278	1	miR-1180
					CSNK1A1	0.0671	1	miR-324-3p
					CSNK1E	-0.1178	2	miR-149 miR-30c
					CSNK1G1	-0.0082	1	miR-222
					CSPP1	-0.04033	1	miR-505*
					CSRNP2	0.05566	1	miR-125b
					CSTB	-0.0016	3	miR-125b-2* miR-423-5p miR-877
					CSTF2	0.01755	1	miR-149
					CSTF3	-0.03828	2	miR-132 miR-378
					CTCF	-0.09412	3	let-7b miR-1229 miR-615-3p
					CTDSP1	-0.09775	1	miR-125b
					CTDSP2	-0.0205	2	miR-106b miR-615-3p
					CTDSPL2	-0.0941	2	miR-193b miR-877*
					CTNNA1	-0.007	4	miR-296-3p miR-615-3p miR-744 miR-769-3p
					CTNNB1	-0.1156	4	miR-1226 miR-331-3p miR-532-3p miR-744
					CTNNBIP1	0.117	1	miR-744
					CTNND1	-0.00619	3	miR-10a miR-1229 miR-615-3p
					CTNS	0.08937	1	miR-320a
					CTR9	0.06614	2	let-7b miR-26a
					CTSC	-0.09517	1	miR-30c
					CTSD	0.2584	4	miR-16 miR-339-5p miR-484 miR-503
					CTSK	0.33838	1	miR-296-3p
					CTSZ	0.01103	1	miR-505
					CTTNBP2NL	-0.04586	2	miR-324-5p miR-93*
					CUEDC2	0.0421	4	miR-186 miR-324-5p miR-331-3p miR-615-3p
					CUL1	-0.0443	2	miR-27a miR-27b
					CUL2	0.02099	3	let-7b miR-4326 miR-93*
					CUL3	-0.0812	2	miR-18a* miR-99a
					CUL4A	0.02717	3	miR-18a miR-193b miR-615-3p
					CUL4B	-0.01225	2	miR-27b miR-877*
					CUTA	0.04089	1	miR-484
					CUZD1	0.03754	1	miR-503
					CWC15	-0.12216	1	let-7e
					CWC25	0.02337	1	miR-505
					CWF19L1	-0.14547	1	miR-106b
					CXADR	0.1186	2	miR-296-3p miR-342-3p
					CXorf26	0.05118	1	let-7f-2*
					CXXC1	0.01014	1	miR-324-3p
					CXXC4	-0.15914	1	miR-30b*
					CXXC5	-0.06114	1	miR-324-3p
					CYB561	0.00903	1	miR-18a*
					CYB561D1	-0.02092	2	miR-106a miR-23b
					CYB5D1	-0.11307	1	miR-1301
					CYB5R1	0.32228	1	miR-16
					CYBA	-0.07564	2	miR-15b miR-320a
					CYBASC3	-0.06315	1	miR-378*
					CYC1	-0.0361	1	miR-615-3p
					CYCS	-0.11799	3	miR-320c miR-361-5p miR-93*
					CYFIP1	-0.0359	3	miR-185 miR-193b miR-484
					CYFIP2	0.0671	2	miR-149 miR-423-3p
					CYLD	0.06428	1	miR-320a
					CYP1A1	-0.1381	1	miR-296-3p
					CYP1A2	-0.1317	1	let-7b
					CYP2B6	-0.07646	1	let-7e
					CYP2R1	0.05976	1	let-7a
					CYP51A1	0.08155	1	miR-15b
					CYTH2	0.07246	1	miR-191
					CYTH3	0.06976	1	miR-320a
					CYTH4	-0.22594	1	miR-331-3p
					D2HGDH	-0.09294	1	miR-34a
					DAB2IP	0.04474	2	let-7b miR-18a*
					DACT2	-0.07279	1	miR-193b
					DAG1	0.17102	5	miR-1229 miR-18a* miR-222 miR-3676 miR-423-5p
					DAP3	-0.0334	5	miR-106b miR-1296 miR-16 miR-324-5p miR-615-3p
					DAPK3	0.03437	2	miR-17 miR-93
					DARS2	-0.1685	2	miR-222 miR-24
					DAXX	-0.01274	1	miR-222
					DAZAP2	-0.0979	2	miR-324-3p miR-455-3p
					DBN1	0.09434	6	miR-149 miR-186 miR-18a* miR-222 miR-615-3p miR-877*
					DBNDD2	-0.08761	1	let-7b
					DBNL	0.15102	3	miR-193b miR-222 miR-3187
					DBR1	0.10302	1	miR-31*
					DBT	0.08743	1	miR-324-5p
					DCAF10	0.0735	1	miR-24
					DCAF11	0.00968	2	miR-320a miR-346
					DCAF13	-0.0427	1	miR-149
					DCAF6	0.28554	1	let-7e
					DCAF7	0.0973	5	miR-1229 miR-18a miR-222 miR-326 miR-760
					DCBLD1	0.11586	1	miR-484
					DCBLD2	0.03693	3	let-7e miR-106a miR-17
					DCDC2	0.12535	1	miR-328
					DCLRE1A	0.00351	1	miR-503
					DCLRE1B	-0.09483	3	miR-320a miR-320b miR-484
					DCLRE1C	0.13459	1	miR-324-3p
					DCPS	-0.05058	1	miR-193b
					DCTN1	-0.05692	4	miR-1296 miR-25 miR-361-5p miR-93
					DCTN2	-0.0508	3	miR-149 miR-18a miR-502-3p
					DCTN3	-0.05993	2	miR-484 miR-877*
					DCTN4	-0.0151	3	miR-149 miR-378 miR-484
					DCTN5	0.052	4	let-7c miR-149 miR-193a-3p miR-484
					DCTPP1	-0.1113	3	miR-106b miR-17 miR-615-3p
					DCUN1D1	0.104	1	miR-106b
					DCUN1D2	0.1024	1	miR-191
					DCUN1D4	-0.18007	1	miR-17
					DCUN1D5	0.09653	1	miR-149
					DCXR	0.0612	1	miR-744
					DDB1	-0.0121	6	miR-149 miR-186 miR-26a miR-30c miR-3200-3p miR-941
					DDHD1	0.09148	2	miR-181b miR-99a
					DDHD2	0.09109	1	miR-99b
					DDI2	0.06563	1	miR-484
					DDIT4	-0.186	1	miR-615-3p
					DDOST	0.0344	3	let-7i miR-30c miR-324-3p
					DDX18	0.0064	4	let-7a let-7b let-7c miR-324-3p
					DDX20	0.03553	1	miR-324-5p
					DDX21	-0.006	4	miR-222 miR-331-3p miR-423-5p miR-877*
					DDX24	-0.0031	4	miR-423-5p miR-505* miR-744 miR-769-5p
					DDX27	0.081	2	miR-181a miR-23b
					DDX28	-0.01536	1	miR-484
					DDX31	-0.01275	1	miR-877*
					DDX3X	0.0224	5	miR-130b* miR-181a miR-505* miR-629* miR-92b
					DDX3Y	-0.16177	2	miR-1260b miR-221
					DDX46	0.0191	2	miR-423-3p miR-99a
					DDX47	-0.1407	2	miR-23b miR-877
					DDX49	-0.05172	1	miR-3177
					DDX50	-0.1119	2	miR-125b miR-30a
					DDX54	-0.0593	4	miR-10a miR-423-5p miR-484 miR-744
					DDX55	0.0587	2	miR-455-3p miR-615-3p
					DEAF1	-0.0782	2	miR-25 miR-324-5p
					DEDD	0.03028	3	let-7b miR-615-3p miR-935
					DEF8	-0.02631	3	miR-1303 miR-324-5p miR-331-3p
					DEGS1	0.0435	3	let-7a miR-19b miR-34a
					DEK	-0.1825	1	miR-96
					DENND4A	0.02143	2	miR-25 miR-92b
					DENR	0.06326	6	miR-106b* miR-15b miR-221 miR-425 miR-615-3p miR-877*
					DEPDC1	-0.012	3	miR-17 miR-24 miR-331-3p
					DEPDC5	0.03729	1	miR-331-3p
					DERA	-0.11802	1	miR-222
					DERL2	-0.0031	1	miR-324-3p
					DEXI	-0.05529	1	miR-92b
					DFFA	-0.10608	1	let-7b
					DFFB	0.02392	1	miR-421
					DGCR14	0.04705	3	miR-149 miR-346 miR-744
					DGCR2	0.05414	2	miR-23b miR-484
					DGCR6L	-0.07824	2	miR-423-3p miR-484
					DGCR8	0.08031	3	miR-197 miR-30e* miR-652
					DGKA	0.14859	1	miR-484
					DGKD	0.09469	1	miR-877
					DGKE	0.0806	1	miR-615-3p
					DGKZ	-0.03723	1	miR-331-3p
					DHCR7	0.1851	1	miR-1260b
					DHODH	0.06402	1	miR-615-3p
					DHPS	0.03372	1	miR-186
					DHRS11	0.03101	1	miR-296-3p
					DHRS13	-0.01729	1	miR-339-5p
					DHX15	-0.1691	3	let-7e miR-221 miR-484
					DHX33	0.1085	1	miR-23b
					DHX34	0.03594	1	miR-320b
					DHX35	-0.05789	1	miR-16
					DHX37	0.0154	2	miR-15b miR-193b
					DHX38	0.04821	3	miR-125b miR-16 miR-484
					DHX40	-0.03376	2	miR-29b-2* miR-484
					DHX9	0.0163	7	let-7a let-7b let-7c miR-149 miR-25 miR-505 miR-93*
					DIABLO	-0.00071	1	miR-34a
					DIAPH2	-7e-05	2	miR-10b miR-17*
					DICER1	0.1641	3	let-7a miR-16 miR-296-3p
					DIP2A	0.05389	2	miR-125a-5p miR-484
					DIS3	0.01262	1	miR-30c
					DIS3L	-0.03868	2	miR-18a* miR-671-3p
					DLAT	-0.015	2	miR-10b miR-615-3p
					DLC1	-0.08688	3	miR-20a miR-30c miR-877*
					DLG3	0.01118	2	miR-186 miR-615-3p
					DLG4	-0.00681	1	miR-10a
					DLG5	0.12425	2	miR-20a miR-484
					DLGAP5	0.08966	1	miR-339-5p
					DLST	-0.046	8	miR-106a miR-125a-5p miR-1301 miR-324-3p miR-503 miR-615-3p miR-92b* miR-92b
					DLX2	-0.07308	1	miR-1296
					DLX4	-0.12224	1	miR-769-3p
					DLX5	-0.02899	1	miR-423-5p
					DMKN	-0.14016	1	miR-138
					DMWD	0.00159	3	miR-10b miR-183 miR-93*
					DNAH8	-0.00569	1	miR-19b-1*
					DNAJA1	-0.02389	1	miR-193b
					DNAJA2	0.0627	1	miR-615-3p
					DNAJB1	0.0095	1	miR-10a
					DNAJB2	0.08696	1	miR-484
					DNAJB5	0.00234	1	miR-320a
					DNAJB9	0.49015	2	miR-320a miR-877
					DNAJC10	0.0883	1	miR-615-3p
					DNAJC11	0.02405	2	miR-193b miR-324-5p
					DNAJC13	0.17411	1	miR-106b
					DNAJC14	0.00706	2	miR-320a miR-378*
					DNAJC16	0.05305	2	let-7c miR-421
					DNAJC19	-0.02634	1	miR-149
					DNAJC30	-0.07249	1	miR-92b
					DNAJC5	-0.0529	5	miR-15b miR-23b miR-31 miR-34a miR-93*
					DNAJC6	-0.02798	1	let-7c
					DNAJC7	0.1426	1	miR-877*
					DNAJC8	-0.08878	4	let-7b miR-128 miR-185 miR-296-3p
					DNAJC9	-0.2047	1	miR-615-3p
					DNAL1	-0.21294	1	miR-324-5p
					DNASE1L1	0.18293	1	miR-484
					DNASE2	0.14227	1	miR-320b
					DNHD1	-0.06936	1	miR-22
					DNM1	0.04589	1	miR-615-3p
					DNM1L	-0.01056	2	miR-25 miR-615-3p
					DNMBP	0.03676	4	let-7b miR-17 miR-23b miR-766
					DNMT1	0.0406	5	miR-1260b miR-149 miR-30b miR-484 miR-877*
					DNMT3A	-0.05047	1	miR-18a*
					DNMT3B	0.03723	1	miR-93
					DNTTIP1	-0.10358	1	miR-760
					DOCK1	0.05744	2	miR-183 miR-296-3p
					DOCK11	0.0108	1	miR-92b
					DOCK5	0.22592	3	miR-222 miR-877* miR-93*
					DOCK6	-0.08683	1	miR-361-5p
					DOK2	0.08071	1	miR-193b
					DOK3	0.45853	1	miR-320a
					DOM3Z	0.08285	1	miR-615-3p
					DONSON	0.0269	1	miR-23b
					DPF1	-0.0209	3	miR-18a* miR-212 miR-27b
					DPH1	-0.0239	1	miR-106b*
					DPH2	0.03889	1	miR-615-3p
					DPH5	-0.0383	2	let-7a miR-769-5p
					DPM3	-0.1647	1	miR-615-3p
					DPP3	0.10222	3	miR-1296 miR-320a miR-615-3p
					DPP8	0.02392	2	miR-222 miR-935
					DPYSL2	-0.04081	3	miR-10a miR-17 miR-320a
					DPYSL3	0.0291	1	miR-423-3p
					DPYSL5	-0.02853	3	let-7b miR-130b* miR-186
					DR1	-0.0638	1	miR-320a
					DRAP1	-0.13778	1	miR-423-5p
					DSG2	0.1567	1	miR-15b
					DSP	-0.0344	3	let-7b let-7e miR-186
					DST	0.10193	4	miR-218 miR-26a miR-484 miR-615-3p
					DSTN	-0.11999	1	miR-484
					DSTYK	0.16511	1	miR-15a
					DTNB	-0.04691	1	let-7e
					DTX3	0.09863	1	miR-320a
					DUS1L	0.04663	1	miR-193b
					DUS2L	0.64195	1	miR-324-3p
					DUS3L	0.01105	2	miR-186 miR-421
					DUSP18	-0.1382	1	miR-744
					DUSP5	0.07121	2	miR-27a miR-27b
					DUSP7	0.01791	2	let-7c miR-760
					DUSP8	0.102	1	miR-320a
					DUT	-0.10848	2	miR-1226 miR-744
					DVL1	-0.14226	3	miR-10a miR-378 miR-744
					DVL2	0.03972	1	miR-484
					DVL3	0.02065	4	miR-17* miR-320a miR-615-3p miR-93
					DYM	0.0235	1	miR-941
					DYNC1I2	0.06698	1	miR-1301
					DYNC1LI1	-0.05307	1	miR-30a
					DYNC1LI2	0.13217	2	let-7f miR-3676
					DYRK1B	-0.00694	6	miR-149 miR-30c-1* miR-320a miR-320c miR-324-5p miR-455-3p
					DYRK2	-0.0816	6	let-7e miR-196a miR-197 miR-378 miR-484 miR-93
					DZIP1	0.121	2	let-7e miR-99b*
					DZIP3	0.22411	1	miR-130b*
					E2F1	0.02126	1	miR-181b
					E2F2	-0.00163	1	miR-331-3p
					E2F3	-0.08812	1	miR-149
					E2F4	-0.0968	3	miR-197 miR-23b miR-615-3p
					E2F5	-0.15799	1	miR-378
					E2F7	0.11342	2	let-7b miR-125b
					EAF1	-0.0844	3	let-7b miR-320a miR-423-3p
					EAPP	0.03645	1	miR-93
					EBI3	-0.26493	1	miR-324-3p
					EBNA1BP2	0.16401	4	miR-1301 miR-193b miR-505 miR-615-3p
					ECD	-0.0779	1	miR-361-5p
					ECE1	0.16408	1	miR-484
					ECEL1	0.09782	1	miR-877
					ECH1	-0.0147	3	miR-23b miR-320a miR-378
					ECHDC1	0.1345	1	miR-196a
					ECHDC2	0.02836	1	miR-484
					ECHS1	-0.0423	2	miR-15b miR-186
					ECM2	0.01622	1	miR-877*
					ECSIT	-0.21114	1	miR-186*
					EDA	0.05333	1	let-7f
					EDARADD	-0.03405	2	miR-18a* miR-378
					EDC3	-0.02713	7	miR-31 miR-320a miR-320c miR-324-5p miR-615-3p miR-744 miR-99b
					EDEM1	0.63192	2	miR-125b miR-96
					EDF1	-0.0174	6	miR-149 miR-18a* miR-296-3p miR-615-3p miR-92b miR-99b
					EED	0.01917	1	miR-30c
					EEF1A2	-0.06657	1	miR-342-3p
					EEF1B2	-0.145	2	miR-149 miR-26a
					EEF1D	-0.03421	2	miR-149 miR-93*
					EEF2K	0.00424	1	miR-877*
					EEFSEC	-0.01238	1	miR-193b
					EFHC1	-0.16749	1	miR-17
					EFNB2	0.0148	1	miR-331-3p
					EFNB3	-0.06568	1	miR-484
					EGFL7	-0.0346	1	miR-361-5p
					EGLN1	-0.0349	1	miR-296-3p
					EGLN3	-0.05419	3	let-7i miR-18a* miR-23a
					EHD4	-0.12676	1	miR-10a
					EHHADH	0.14644	1	miR-1226
					EHMT1	0.03398	3	miR-125b miR-484 miR-615-3p
					EHMT2	0.0352	4	miR-17 miR-27b miR-320b miR-615-3p
					EIF1	0.16581	1	miR-10a
					EIF1AD	-0.05802	3	miR-10a miR-877* miR-93*
					EIF2A	-0.00406	1	miR-30c
					EIF2B3	0.01438	2	miR-320a miR-615-3p
					EIF2B5	0.05261	1	miR-760
					EIF2C2	0.0524	4	let-7a let-7b miR-186 miR-671-5p
					EIF2S1	-0.0575	1	miR-222
					EIF2S2	-0.0944	1	miR-363
					EIF3A	0.053	4	let-7c miR-18a* miR-484 miR-92b
					EIF3D	-0.1446	5	let-7b miR-342-5p miR-378* miR-455-3p miR-615-3p
					EIF3J	0.0547	1	miR-320a
					EIF3L	-0.0724	4	miR-19b miR-320a miR-340* miR-769-3p
					EIF3M	-0.1023	5	miR-106a miR-193b miR-324-3p miR-615-3p miR-744
					EIF4A2	-0.269	2	miR-331-3p miR-744
					EIF4A3	-0.0459	6	miR-183 miR-18a* miR-324-3p miR-331-3p miR-877* miR-99b
					EIF4E	-0.27389	2	miR-505* miR-769-5p
					EIF4EBP2	0.0926	4	let-7e miR-18a miR-760 miR-877*
					EIF4ENIF1	-0.0079	2	miR-652 miR-93*
					EIF4G1	0.1737	5	miR-1260b miR-320a miR-455-3p miR-615-3p miR-744
					EIF4G3	-0.06572	2	miR-17 miR-221
					EIF4H	0.3264	6	miR-10a miR-149 miR-185 miR-378 miR-93* miR-941
					EIF5	0.1423	1	miR-186
					EIF5B	0.04905	2	miR-15b miR-484
					ELF1	0.06372	1	miR-194
					ELK4	-0.09817	2	let-7b miR-484
					ELL	0.00099	1	miR-769-3p
					ELMO2	0.07066	1	miR-17
					ELMOD2	0.06642	1	let-7b
					ELOVL1	0.17552	3	miR-455-3p miR-484 miR-652
					ELOVL2	-0.0342	1	miR-17*
					ELOVL4	0.22352	2	miR-30b miR-30c
					ELOVL5	-0.0239	2	miR-19b miR-324-5p
					ELP2	-0.03117	1	miR-17
					ELP3	-0.0306	2	miR-193b miR-342-5p
					EMB	0.3747	2	miR-10a miR-151-3p
					EMID1	-0.06018	1	miR-125a-5p
					EMILIN3	-0.0183	2	miR-769-3p miR-877*
					EML1	0.03379	2	miR-1229 miR-27b
					EML4	0.0381	3	miR-148b miR-652 miR-877*
					EML5	0.11066	1	miR-877*
					EN2	-0.05263	3	let-7e miR-331-3p miR-744
					ENAH	0.0569	4	miR-191 miR-193b miR-196a miR-93*
					ENC1	0.01455	1	miR-505*
					ENO2	0.131	2	miR-93* miR-99b
					ENPEP	0.12028	1	miR-320a
					ENPP5	0.09805	1	miR-17
					ENSA	-0.25588	2	let-7e miR-877*
					ENTPD4	0.26144	1	miR-484
					ENTPD6	0.05417	3	let-7b miR-365* miR-615-3p
					EP400	0.00663	4	let-7i miR-320a miR-340* miR-615-3p
					EPB41	0.0258	5	miR-320a miR-320b miR-342-3p miR-423-5p miR-877*
					EPB41L1	0.02256	1	miR-1226
					EPB41L2	0.0936	5	miR-10a miR-1229 miR-17 miR-222 miR-331-3p
					EPB41L5	-0.05097	1	miR-17
					EPB49	0.04357	4	miR-149 miR-23b miR-484 miR-93*
					EPDR1	-0.01271	1	miR-615-3p
					EPHA2	-0.01032	1	miR-940
					EPHB4	0.03984	2	miR-1260b miR-93*
					EPM2AIP1	-0.13082	4	miR-320a miR-320b miR-423-5p miR-760
					EPN1	0.04862	2	miR-423-5p miR-744
					EPN2	-0.06585	1	miR-615-3p
					EPRS	-0.0226	2	miR-140-3p miR-193b
					ERAL1	0.0218	2	miR-149 miR-361-5p
					ERAP2	0.0259	1	let-7b
					ERBB2	-0.0189	1	miR-326
					ERBB2IP	0.1496	1	miR-877*
					ERC1	-0.0034	4	miR-1229 miR-221 miR-320a miR-320b
					ERCC1	-0.16306	2	let-7b miR-296-3p
					ERCC2	0.06774	2	miR-1226 miR-17
					ERCC3	0.0519	1	miR-186
					ERCC6L	0.0013	1	miR-222
					ERF	-0.16041	2	miR-1914 miR-877
					ERI1	0.03218	1	miR-30c
					ERI3	0.10337	1	miR-455-3p
					ERICH1	-0.08051	1	miR-92b
					ERLIN1	0.1146	5	miR-10a miR-17 miR-30c miR-34a miR-615-3p
					ERLIN2	0.03699	3	miR-30c miR-326 miR-93
					ERN1	0.06317	1	let-7a
					ERO1L	0.1837	3	miR-106b miR-182 miR-296-3p
					ERO1LB	0.15045	2	miR-106b* miR-877*
					ERP29	0.04799	1	miR-744
					ERP44	-0.14028	1	miR-30a
					ERRFI1	-0.16968	3	miR-18a miR-378 miR-423-5p
					ESF1	-0.07946	1	miR-769-3p
					ESPL1	0.21753	3	miR-10a miR-149 miR-210
					ESRP2	0.06302	1	miR-125b
					ESRRA	0.07412	1	miR-615-3p
					ESYT1	0.23731	3	miR-10b miR-193b miR-30c
					ETF1	-0.0247	3	miR-125b miR-128 miR-423-3p
					ETNK1	0.1447	2	miR-15b miR-378*
					ETS1	-0.22344	2	miR-10a miR-30c
					ETS2	-0.1537	1	miR-149
					ETV3	-0.26538	2	miR-182 miR-196a
					EVC	0.0166	2	miR-339-5p miR-455-3p
					EVI5	0.12661	1	miR-182
					EVL	-0.12566	1	miR-221
					EWSR1	0.16157	9	let-7c miR-100 miR-149 miR-23b miR-320a miR-328 miR-423-3p miR-615-3p miR-877*
					EXO1	0.0113	1	miR-30e
					EXOC2	-0.10002	1	miR-615-3p
					EXOC4	-0.0255	3	miR-3200-3p miR-877* miR-93*
					EXOC5	0.1847	2	miR-484 miR-877*
					EXOC6	0.00457	1	miR-31
					EXOC7	-0.00389	4	miR-125b miR-18a* miR-331-3p miR-615-3p
					EXOG	0.01026	1	miR-484
					EXOSC1	-0.009	3	miR-222 miR-24 miR-342-3p
					EXOSC10	-0.165	3	miR-193b miR-222 miR-484
					EXOSC2	-0.0148	2	miR-30a* miR-484
					EXOSC5	0.05329	1	miR-31
					EXPH5	-0.04691	2	let-7a miR-877*
					EXT1	-0.13174	1	miR-320a
					EXT2	0.04827	1	miR-34a
					EXTL3	-0.02451	1	miR-125b
					EYA3	-0.07848	1	let-7c
					EZH1	0.12756	3	miR-346 miR-615-3p miR-766
					EZH2	-0.0717	5	let-7a miR-320a miR-484 miR-92b miR-93
					F2R	0.19849	2	let-7a miR-877*
					FAAH	0.15447	1	miR-423-5p
					FADD	0.00088	1	miR-15b
					FADS2	0.0857	5	let-7b miR-18a* miR-324-3p miR-423-3p miR-500a*
					FAF2	0.0797	2	miR-149 miR-193b
					FAH	-0.0913	1	miR-93
					FAHD2A	-0.11725	1	miR-186
					FAM100A	-0.1099	1	miR-23a
					FAM102A	0.01646	2	miR-296-3p miR-320a
					FAM104A	-0.05494	1	miR-18a
					FAM105A	-0.15211	1	miR-18a*
					FAM105B	0.05148	1	miR-16
					FAM107B	-0.1023	1	miR-615-3p
					FAM109A	-0.13498	1	miR-615-3p
					FAM110A	-0.07253	1	miR-744
					FAM110B	-0.12123	1	miR-423-5p
					FAM115A	-0.17103	2	miR-378* miR-877*
					FAM117A	-0.10339	1	miR-484
					FAM118A	0.00878	1	miR-378
					FAM120A	0.09486	3	miR-18a* miR-615-3p miR-93*
					FAM122B	0.12901	1	miR-877*
					FAM123B	-0.00528	1	miR-484
					FAM125B	-0.01566	1	miR-877*
					FAM126A	-0.18911	1	let-7b
					FAM126B	0.04421	2	miR-222 miR-29c
					FAM127A	0.0906	2	miR-423-5p miR-877
					FAM127B	-0.1286	2	miR-320a miR-615-3p
					FAM129A	0.42921	1	miR-484
					FAM131A	0.03756	1	let-7b
					FAM134B	0.07964	1	miR-1260b
					FAM134C	0.03592	3	miR-30b miR-30c miR-31
					FAM13A	-0.03589	1	miR-615-3p
					FAM155B	-0.07504	1	miR-16
					FAM160A2	0.0246	1	miR-760
					FAM160B1	0.26304	1	let-7e
					FAM168A	0.0763	1	miR-10a
					FAM171A2	0.05396	4	let-7a miR-106b miR-744 miR-99b
					FAM173B	0.31788	1	miR-18a
					FAM175B	9.99999999998e-05	1	miR-183
					FAM177A1	0.00796	1	miR-186
					FAM178A	0.1441	1	let-7b
					FAM188B	-0.00849	1	miR-484
					FAM192A	-0.1149	1	miR-186
					FAM195A	-0.11576	1	miR-760
					FAM199X	-0.0607	2	miR-106b miR-125b
					FAM32A	-0.04376	1	miR-421
					FAM40A	0.06854	1	miR-193b
					FAM40B	0.09144	1	miR-423-5p
					FAM46A	0.04804	3	miR-346 miR-34a miR-484
					FAM48A	-0.09	2	let-7b miR-615-3p
					FAM49B	-0.14497	1	miR-769-5p
					FAM50A	0.0635	2	miR-193b miR-93*
					FAM53B	-0.10929	1	miR-615-3p
					FAM53C	0.01659	2	miR-222 miR-744
					FAM54B	-0.0044	1	let-7a
					FAM57A	0.0971	3	let-7b miR-186 miR-93
					FAM60A	-0.1817	3	miR-125b miR-193b miR-320a
					FAM65A	0.07145	1	miR-342-5p
					FAM82A2	0.12517	2	miR-193b miR-505*
					FAM82B	-0.0872	1	miR-17
					FAM83H	0.00729	2	miR-324-5p miR-423-5p
					FAM84B	-0.12342	1	let-7b
					FAM89B	0.04288	1	miR-93*
					FAM8A1	-0.0464	1	miR-99b
					FAM91A1	-0.00104	2	miR-106b miR-125b
					FAM98A	0.0938	3	miR-423-5p miR-615-3p miR-93*
					FAN1	0.11305	1	miR-940
					FANCA	0.09356	1	miR-17
					FANCC	0.0361	1	miR-15b
					FANCD2	0.0352	3	let-7b miR-331-3p miR-505
					FANCG	0.00017	1	miR-744
					FANCI	0.0368	2	let-7c miR-505
					FAR1	-0.15413	2	miR-484 miR-93*
					FARSA	-0.0353	4	let-7a miR-221 miR-484 miR-503
					FARSB	0.0009	1	miR-744
					FASTK	0.19126	1	miR-331-3p
					FASTKD1	-0.1635	1	miR-23a
					FAT1	0.059	3	miR-125b miR-181a miR-222
					FAT2	0.01059	3	miR-17* miR-183 miR-542-5p
					FBL	-0.1575	2	miR-181b miR-324-5p
					FBLN1	0.00915	1	miR-30a*
					FBN1	0.11373	1	miR-125b
					FBN2	0.0533	5	miR-149 miR-30d miR-615-3p miR-744 miR-92b
					FBN3	-0.22531	1	miR-221
					FBRS	-0.00601	3	miR-484 miR-671-5p miR-877*
					FBXL14	0.02806	1	miR-615-3p
					FBXL16	-0.12822	2	miR-149 miR-296-3p
					FBXL18	-0.05354	2	miR-193b miR-484
					FBXL2	0.02081	1	miR-324-3p
					FBXL20	-0.05251	1	miR-125b
					FBXL5	0.08195	1	miR-331-3p
					FBXL8	-0.14287	1	miR-877
					FBXO18	0.0457	1	miR-877*
					FBXO21	0.03121	2	miR-222 miR-92b
					FBXO22	-0.096	1	miR-106b
					FBXO3	-0.0961	1	miR-15a
					FBXO30	0.0633	1	miR-15b
					FBXO31	-0.02145	2	miR-18a* miR-320a
					FBXO33	-0.09896	1	miR-505
					FBXO44	0.04177	1	miR-331-3p
					FBXO7	-0.0112	1	miR-877
					FBXW2	0.1112	4	let-7b miR-106b miR-222 miR-484
					FCHO2	-0.04169	1	miR-181d
					FDPS	-0.0653	2	let-7e miR-30c-2*
					FDX1	-0.03615	1	miR-455-3p
					FDX1L	-0.00935	1	miR-1914
					FDXACB1	-0.14899	1	miR-93*
					FDXR	-0.00773	2	miR-500a* miR-501-3p
					FECH	0.14489	3	miR-1301 miR-16 miR-25
					FEM1A	-0.01969	4	miR-423-3p miR-484 miR-504 miR-760
					FEN1	-0.09098	4	let-7b miR-1229 miR-183 miR-324-3p
					FER	-0.08549	2	miR-17 miR-26a-2*
					FERMT1	-0.06069	1	miR-125a-5p
					FGF11	0.02989	2	miR-18a* miR-193b
					FGF3	-0.19709	1	miR-328
					FGF5	-0.00218	1	miR-15b
					FGFBP3	-0.25121	1	miR-484
					FGFR1	-0.05614	4	miR-10a miR-181b miR-296-3p miR-744
					FGFRL1	0.08552	1	let-7b
					FH	-0.0262	1	miR-34a
					FHL3	0.10507	1	miR-320a
					FIS1	-0.11791	1	miR-505
					FIZ1	-0.08677	1	miR-484
					FJX1	-0.1196	1	miR-92b
					FKBP10	0.0349	1	let-7c
					FKBP3	0.05755	1	miR-93*
					FKBP5	0.15735	3	miR-22 miR-328 miR-93*
					FKBP9	-0.0494	1	miR-324-3p
					FKRP	-0.13635	1	miR-769-5p
					FKTN	0.15798	2	miR-196a miR-30d
					FLAD1	-0.01291	3	let-7b miR-320a miR-877*
					FLCN	0.05852	1	miR-615-3p
					FLII	0.0583	5	let-7b miR-331-3p miR-423-3p miR-484 miR-96
					FLNC	0.02145	1	miR-454
					FLOT2	-0.05225	1	miR-423-3p
					FMNL2	-0.11208	1	miR-1229
					FMNL3	-0.06561	1	miR-125b
					FMO1	0.18008	1	miR-320a
					FN1	0.16891	1	miR-615-3p
					FN3KRP	0.09659	1	miR-342-3p
					FNBP1	0.02382	3	miR-106b miR-25 miR-615-3p
					FNBP1L	0.00425	1	miR-505
					FNDC3A	0.09143	1	miR-877*
					FNTB	-0.04915	1	miR-183
					FOSL2	0.04158	1	miR-342-3p
					FOXC1	-0.0194	5	miR-1236 miR-324-5p miR-378 miR-877 miR-940
					FOXJ2	0.02565	2	miR-423-3p miR-760
					FOXJ3	0.0243	2	miR-197 miR-20a
					FOXK2	0.08384	4	miR-183 miR-18a* miR-425 miR-769-5p
					FOXN2	0.02174	2	miR-183 miR-188-5p
					FOXN3	0.08515	1	miR-92b
					FOXN4	-0.12897	1	miR-615-3p
					FOXO1	0.0077	3	miR-106b* miR-15a miR-196a
					FOXO4	-0.13578	1	miR-615-3p
					FOXP1	-0.03541	2	miR-1229 miR-320a
					FOXP4	0.0288	1	miR-27a
					FOXRED1	-0.0158	1	miR-324-3p
					FOXRED2	0.16747	4	let-7b miR-378 miR-744 miR-93
					FPGS	0.02237	2	miR-149 miR-222
					FRAT1	-0.05653	2	miR-744 miR-877*
					FREM2	0.09558	1	miR-615-3p
					FRMD8	-0.18524	1	miR-874
					FRS2	-0.0016	2	miR-1303 miR-196a
					FRZB	-0.05071	1	miR-744
					FSCN1	-0.0501	2	miR-17* miR-221
					FTH1	0.12208	1	miR-17
					FTO	-0.0555	1	let-7b
					FTSJ3	-0.06083	1	miR-330-5p
					FTSJD1	0.05541	1	miR-378*
					FTSJD2	0.02178	2	miR-1226 miR-193b
					FUBP1	-0.0316	3	miR-22 miR-324-3p miR-615-3p
					FUBP3	0.0345	1	miR-128
					FUNDC2	-0.04952	2	miR-193b miR-339-5p
					FURIN	0.07929	2	miR-484 miR-615-3p
					FUT10	0.10053	1	let-7c
					FUZ	-0.00073	1	miR-484
					FXC1	-0.02165	1	miR-877*
					FXN	0.01059	1	miR-935
					FXR1	-0.0141	2	miR-125b miR-149
					FXR2	0.0214	4	let-7b miR-17 miR-196a miR-324-3p
					FYN	0.0337	1	miR-93*
					FYTTD1	-0.09631	1	miR-222
					FZD4	-0.08595	1	miR-125b
					FZD5	0.00638	1	miR-149
					FZD7	0.0107	1	miR-940
					FZR1	0.02737	1	miR-744
					G2E3	-0.09385	1	let-7a
					G3BP1	-0.0975	11	miR-1260b miR-186 miR-18a* miR-193b miR-197 miR-30b miR-320a miR-320b miR-484 miR-744 miR-941
					G6PC3	0.13	1	miR-652
					G6PD	0.12089	1	miR-92b
					GAB1	0.07097	1	miR-181d
					GABPB2	0.12768	2	let-7b miR-425*
					GABRB3	-0.0514	1	miR-125b
					GADD45A	-0.01577	1	miR-615-3p
					GADD45GIP1	-0.0934	2	let-7a miR-615-3p
					GALK2	-0.15308	1	miR-148a*
					GALM	0.13851	1	miR-455-3p
					GALNT11	-0.0197	2	let-7b miR-27b
					GALNT2	0.0513	2	miR-1226 miR-99b*
					GALNTL4	-0.19311	1	miR-125b
					GAPVD1	0.07924	1	miR-30c
					GARS	-0.07403	2	let-7c miR-93
					GART	-0.0303	7	miR-18a* miR-320a miR-342-3p miR-484 miR-615-3p miR-744 miR-769-5p
					GATA4	-0.08386	1	miR-34a
					GATA6	-0.041	4	miR-140-5p miR-183 miR-20a miR-92b
					GATAD2B	0.0933	12	let-7c miR-1260b miR-186 miR-193b miR-221* miR-221 miR-331-3p miR-365 miR-484 miR-505* miR-744 miR-766
					GBA	0.39343	1	miR-191
					GBF1	0.0778	2	let-7a let-7b
					GCA	-0.15721	1	miR-193b
					GCAT	0.0582	1	miR-93*
					GCC2	-0.0686	1	miR-193b
					GCH1	-0.00434	1	miR-18a
					GCLM	0.12207	1	miR-24
					GDAP2	0.04313	1	miR-18a
					GDE1	0.0368	3	miR-26b* miR-378* miR-615-3p
					GDF11	-0.13776	5	let-7b miR-17 miR-18a* miR-423-5p miR-615-3p
					GDF7	-0.02783	1	miR-197
					GDI1	0.1177	1	miR-222
					GDI2	0	5	miR-15a miR-193b miR-222 miR-328 miR-744
					GEMIN4	0.02693	4	miR-193b miR-28-5p miR-331-3p miR-484
					GEMIN5	0.0301	4	miR-10a miR-1303 miR-324-5p miR-877*
					GFER	-0.02984	2	miR-18a* miR-744
					GFOD1	-0.0348	1	miR-484
					GFPT2	0.46906	1	miR-149
					GGA1	0.02025	1	miR-320a
					GGA3	-0.05235	4	miR-23a miR-423-5p miR-615-3p miR-744
					GGCT	-0.02925	2	miR-125a-5p miR-340*
					GGPS1	-0.23835	4	let-7a let-7b miR-186 miR-769-5p
					GGT7	0.04552	1	miR-331-3p
					GHSR	-0.00571	1	miR-320a
					GIGYF1	0.13816	8	miR-149 miR-18a miR-18b miR-193b miR-324-5p miR-484 miR-615-3p miR-877*
					GIGYF2	0.02266	2	miR-455-3p miR-505
					GIMAP8	-0.02593	1	miR-1226
					GINS1	-0.0406	1	miR-18a*
					GINS2	0.0218	1	miR-615-3p
					GIPC1	-0.00553	1	miR-18a*
					GIT1	0.0384	1	miR-484
					GJA1	-0.13582	2	miR-23b miR-342-3p
					GJA3	-0.17288	1	miR-149
					GJC1	-0.0388	1	miR-671-3p
					GK	-0.13725	1	miR-10b
					GLA	-0.1816	2	miR-615-3p miR-769-5p
					GLB1L3	0.10289	1	miR-185
					GLCE	0.077	1	miR-484
					GLDC	0.07054	1	miR-423-3p
					GLG1	0.2331	1	miR-26a
					GLI2	-0.07944	1	miR-31
					GLI3	-0.08346	3	miR-1301 miR-148b miR-93
					GLIS2	-0.09089	1	miR-22
					GLRX5	-0.0986	2	miR-18a miR-222
					GLT25D1	0.0284	2	miR-532-3p miR-744
					GLTP	0.09322	2	miR-196a miR-484
					GLTSCR1	-0.17632	1	miR-193b
					GLTSCR2	-0.1414	1	miR-128
					GLUD1	0.01609	4	miR-185 miR-193b miR-93* miR-99a
					GLYCTK	-0.10697	1	miR-940
					GLYR1	0.15788	2	miR-221 miR-877*
					GMEB2	-0.0652	2	miR-328 miR-877*
					GMFB	-0.0687	1	miR-196a
					GMNN	-0.10257	1	miR-324-5p
					GMPPA	-0.04276	1	miR-4326
					GMPPB	-0.00063	1	miR-193b
					GMPR2	0.00804	1	miR-193b
					GMPS	-0.0425	3	let-7e miR-18a* miR-23a
					GNA12	-0.11017	2	miR-149 miR-23b
					GNA13	0.0179	1	miR-18a*
					GNAI2	-0.03215	4	miR-148b miR-877* miR-92b miR-935
					GNAL	-0.0519	1	miR-10a
					GNAS	-0.0245	8	let-7b miR-17 miR-18a* miR-320a miR-320b miR-324-3p miR-331-3p miR-615-3p
					GNAZ	-0.0065	1	miR-30b
					GNB1	0.0256	4	let-7b miR-106a miR-17 miR-589*
					GNB2	-0.041	7	miR-16 miR-23a miR-324-5p miR-331-3p miR-484 miR-744 miR-92b
					GNB2L1	-0.0736	12	miR-1180 miR-1226 miR-183 miR-18a miR-196b miR-23b miR-296-3p miR-29b miR-30c-2* miR-324-5p miR-744 miR-877
					GNB4	0.02075	1	miR-27b
					GNB5	0.00385	1	miR-425
					GNG12	0.0626	1	miR-423-5p
					GNG5	0.03438	1	let-7e
					GNL1	0.00933	1	miR-484
					GNL2	-0.1255	2	miR-484 miR-877*
					GNL3	0.04361	1	miR-183
					GNPTAB	0.04669	1	miR-615-3p
					GNS	0.4899	3	miR-107 miR-23b miR-484
					GOLGA2	0.14859	1	miR-615-3p
					GOLGA5	-0.01544	1	miR-1296
					GOLGA7	0.1376	2	miR-16 miR-191
					GOLGA8A	0.0758	1	miR-331-3p
					GOLGA8B	0.38033	1	miR-378
					GOLPH3	-0.03604	1	miR-320b
					GOLT1B	0.0497	1	miR-106b
					GORASP2	0.0055	6	let-7a let-7c miR-10a miR-24 miR-320a miR-877
					GOSR1	0.13213	2	miR-193b miR-615-3p
					GOSR2	0.0053	1	miR-10a
					GOT1	-0.0358	1	miR-769-5p
					GPAM	-0.03268	2	miR-1274a miR-484
					GPATCH1	0.17812	1	let-7b
					GPATCH3	-0.03478	1	miR-339-5p
					GPATCH4	-0.04348	1	miR-484
					GPBP1	-0.1303	3	miR-25 miR-365 miR-484
					GPBP1L1	-0.0925	1	miR-1226
					GPC6	-0.19006	1	miR-361-5p
					GPCPD1	-0.00992	1	miR-769-5p
					GPD2	0.13724	1	miR-877*
					GPHN	-0.09451	1	let-7b
					GPI	0.0827	13	let-7b miR-1180 miR-1229 miR-1296 miR-149 miR-17 miR-193b miR-20a* miR-296-3p miR-331-3p miR-346 miR-760 miR-92b*
					GPLD1	0.19812	1	miR-505
					GPM6A	-0.17058	1	miR-17
					GPM6B	-0.18147	1	let-7b
					GPN1	-0.04556	1	miR-320a
					GPN2	-0.0655	1	miR-20a
					GPR108	-0.05966	1	miR-185
					GPR157	0.0999	1	miR-25
					GPR162	-0.06398	1	miR-93*
					GPR55	-0.01496	2	miR-18a* miR-92b
					GPR98	-0.07997	1	miR-296-3p
					GPRASP2	-0.06768	1	miR-744
					GPRIN1	-0.07299	1	miR-125b
					GPS1	-0.0145	2	miR-423-3p miR-93
					GPSM1	-0.05613	1	miR-615-3p
					GPT2	-0.08744	2	miR-1909* miR-320a
					GPX1	-0.10926	1	miR-92b
					GRAMD4	0.00484	1	miR-149
					GRB10	-0.05379	2	miR-222 miR-877
					GRB2	-0.06892	1	miR-92b
					GREB1L	0.2502	2	miR-18a* miR-484
					GRHPR	-0.00412	2	miR-1180 miR-92b
					GRIA4	-0.07956	1	miR-484
					GRIK4	-0.00088	1	miR-196a
					GRIK5	0.00606	1	miR-186
					GRINA	0.1614	5	miR-106b* miR-10b miR-125b miR-296-3p miR-34a
					GRK5	0.03579	1	miR-941
					GRPEL1	-0.0735	2	miR-484 miR-652
					GRPEL2	0.0112	2	let-7b miR-615-3p
					GRPR	-0.31326	1	miR-17*
					GRSF1	-0.0578	1	miR-331-3p
					GRTP1	-0.02001	1	miR-23a
					GRWD1	-0.00487	1	miR-320a
					GSG1	-0.15018	1	miR-877*
					GSG2	0.1071	3	miR-1301 miR-193b miR-93*
					GSK3A	-0.0721	4	let-7b let-7c miR-149 miR-744
					GSPT1	-0.0588	2	miR-183 miR-361-5p
					GSR	-0.0247	3	let-7b miR-183 miR-744
					GSS	-0.075	3	miR-193b miR-331-3p miR-92b
					GSTA4	0.0158	1	miR-185
					GTF2A1	0.09458	1	miR-424
					GTF2B	-0.24549	1	miR-484
					GTF2E1	0.06936	1	let-7f
					GTF2E2	0.12006	1	miR-766
					GTF2F1	-0.0472	1	miR-423-5p
					GTF2H3	-0.0071	1	miR-484
					GTF2H4	-0.00839	1	miR-484
					GTF2I	0.05129	5	let-7e miR-10a* miR-1229 miR-23b miR-484
					GTF3C3	-0.06371	1	miR-484
					GTF3C4	-0.007	2	miR-320a miR-331-3p
					GTF3C5	0.0523	4	let-7a miR-222 miR-652 miR-877*
					GTPBP1	0.0193	3	miR-331-3p miR-423-5p miR-484
					GTPBP2	0.15014	1	miR-942
					GTPBP4	-0.0579	2	miR-16 miR-92a-1*
					GTPBP5	-0.08481	1	miR-769-5p
					GTPBP8	-0.12737	1	let-7e
					GTSE1	0.07491	1	miR-484
					GUCY1B3	0.08941	1	miR-186
					GUSB	-0.34153	1	miR-760
					GYG1	0.07911	2	let-7b miR-31
					GZF1	-0.0534	1	miR-30c
					H1F0	0.1468	5	let-7a miR-423-3p miR-484 miR-615-3p miR-93
					H2AFV	0.0126	4	miR-17* miR-18a* miR-484 miR-615-3p
					H2AFY	0.1038	2	miR-181a miR-615-3p
					H2AFY2	-0.077	1	miR-769-5p
					H2AFZ	-0.0487	2	miR-148b miR-197
					H3F3B	-0.1283	4	miR-1236 miR-324-5p miR-652 miR-93*
					HACL1	-0.01094	2	miR-204 miR-93*
					HADH	-0.1315	2	miR-151-3p miR-877
					HADHB	0.03169	1	miR-1229
					HAGH	-0.0185	2	miR-30d miR-92b
					HAND1	0.3108	2	let-7b miR-877
					HARS	0.0446	4	let-7b miR-149 miR-183 miR-342-3p
					HARS2	-0.09708	1	miR-484
					HAUS6	0.00573	3	let-7b miR-196a miR-320a
					HAUS8	0.07576	1	miR-222
					HAX1	-0.10892	1	miR-331-3p
					HBP1	-0.16495	1	miR-17*
					HBS1L	-0.0163	2	miR-125b miR-130b*
					HBXIP	-0.0215	1	miR-221
					HCLS1	0.03455	1	miR-484
					HDAC10	-0.1765	1	miR-17
					HDAC2	-0.0708	1	miR-149
					HDAC5	-0.09618	1	let-7a
					HDAC6	0.01091	1	miR-181a
					HDAC7	-0.07475	2	miR-149 miR-615-3p
					HDDC2	-0.0592	2	miR-877* miR-93
					HDHD3	0.08098	1	miR-30d
					HDLBP	0.0085	6	miR-222 miR-365 miR-423-3p miR-484 miR-615-3p miR-877*
					HEATR3	0.03038	2	miR-16 miR-193b
					HECTD1	0.1018	1	miR-221
					HECTD3	0.16333	2	miR-484 miR-615-3p
					HELLS	0.01968	3	miR-615-3p miR-769-5p miR-877*
					HELZ	0.0079	1	miR-130b*
					HERC2	0.09057	3	miR-193b miR-196b miR-877*
					HERC4	0.13495	1	miR-222
					HERPUD1	-0.0473	2	miR-615-3p miR-93
					HES4	-0.06774	2	miR-149 miR-423-5p
					HES6	0.01959	1	miR-320a
					HEXA	0.00199	1	miR-615-3p
					HEXIM1	0.04321	6	miR-17* miR-17 miR-20a miR-222 miR-324-3p miR-503
					HEYL	0.0748	1	miR-93*
					HGS	0.02915	3	let-7b miR-423-3p miR-877*
					HGSNAT	0.11756	1	miR-615-3p
					HIAT1	-0.0765	1	miR-423-3p
					HIATL1	-0.1173	1	miR-128
					HIF1A	-0.0088	1	miR-106b*
					HIF1AN	0.1733	7	let-7e miR-1301 miR-193b miR-23b miR-296-3p miR-31 miR-328
					HINT1	-0.1509	2	miR-183 miR-744
					HIPK2	0.0163	8	miR-149 miR-183 miR-18a* miR-222 miR-296-3p miR-423-5p miR-615-3p miR-760
					HIRA	0.03935	2	miR-17* miR-877*
					HIRIP3	0.1049	1	miR-877*
					HIST1H1A	-0.05981	1	miR-320a
					HIST1H1B	-0.0277	2	miR-193b miR-3615
					HIST1H1C	-0.235	4	miR-18a* miR-27b miR-324-3p miR-423-5p
					HIST1H2AJ	0.06103	4	miR-16 miR-193b miR-324-3p miR-92b*
					HIST1H2BC	-0.3425	4	miR-16 miR-296-3p miR-320a miR-744
					HIST1H2BG	-0.18169	1	miR-615-3p
					HIST1H2BO	-0.01103	4	miR-186 miR-296-3p miR-320a miR-92b*
					HIST1H3H	-0.0604	5	miR-193b miR-320a miR-378 miR-484 miR-497
					HIST1H4B	-0.0753	4	miR-1226 miR-16 miR-589 miR-615-3p
					HIST1H4D	-0.4716	3	miR-328 miR-484 miR-505
					HIST1H4L	-0.49206	1	miR-935
					HIST2H2AB	-0.1772	1	miR-615-3p
					HIST2H2BE	-0.21754	3	miR-296-3p miR-615-3p miR-877*
					HIST2H2BF	-0.20544	8	miR-1180 miR-125b miR-18a* miR-296-3p miR-423-5p miR-615-3p miR-760 miR-99b*
					HIST2H4B	-0.1719	13	miR-181b miR-204 miR-23b miR-320a miR-328 miR-331-3p miR-34a miR-505 miR-652 miR-769-3p miR-769-5p miR-92b miR-93
					HIST3H2A	-0.31722	1	miR-93
					HIVEP2	-0.07732	2	miR-484 miR-598
					HJURP	0.0559	1	miR-671-5p
					HK1	0.08643	6	let-7b miR-10a miR-1296 miR-615-3p miR-93 miR-99b
					HLX	-0.07625	1	miR-1260b
					HM13	0.0638	3	miR-16 miR-193b miR-744
					HMBS	-0.0298	1	miR-25
					HMGA1	-0.03359	13	let-7a let-7b miR-1301 miR-18a* miR-222 miR-296-3p miR-30c miR-324-3p miR-331-3p miR-671-5p miR-744 miR-877* miR-877
					HMGA2	0.0931	4	let-7a let-7c let-7f miR-760
					HMGCL	0.20244	1	miR-106b
					HMGN1	0.01667	3	miR-125b miR-16 miR-484
					HMGN2	0.15579	4	let-7a miR-30b miR-30c miR-455-3p
					HMGN4	-0.1198	2	miR-505 miR-615-3p
					HMGXB4	-0.0759	1	miR-30c
					HMOX2	-0.16367	1	miR-186
					HN1	0.1557	2	miR-17 miR-3187
					HNF1A	-0.15507	1	miR-320a
					HNRNPA1	-0.2416	12	miR-1229 miR-1260b miR-1296 miR-194 miR-197 miR-22* miR-25 miR-324-5p miR-339-5p miR-484 miR-615-3p miR-96
					HNRNPD	0.0082	3	miR-1229 miR-18a* miR-222
					HNRNPH1	0.0966	6	miR-193b miR-197 miR-222 miR-30d miR-331-3p miR-877*
					HNRNPH2	-0.24699	2	miR-324-5p miR-484
					HNRNPH3	0.0145	2	miR-15b miR-769-3p
					HNRNPK	-0.0482	9	miR-106b* miR-125b miR-1260b miR-23b miR-328 miR-484 miR-503 miR-615-3p miR-877*
					HNRNPL	-0.0855	7	miR-106b miR-186 miR-23b miR-324-5p miR-328 miR-615-3p miR-877*
					HNRNPR	-0.0695	3	miR-130b* miR-615-3p miR-940
					HNRNPU	-0.0823	6	miR-149 miR-186 miR-26a miR-27b miR-30c miR-615-3p
					HNRNPUL1	-0.0019	18	let-7a let-7b let-7e miR-106b* miR-1229 miR-151-3p miR-18a* miR-191 miR-193b miR-23a miR-23b miR-320a miR-320b miR-423-3p miR-423-5p miR-671-5p miR-877 miR-93*
					HNRPDL	-0.0893	2	miR-339-5p miR-378*
					HOMER1	0.09895	1	miR-484
					HOMER2	0.03468	1	miR-103-2*
					HOOK3	-0.04807	2	miR-181a* miR-615-3p
					HOXA10	-0.02588	2	miR-149 miR-320a
					HOXA11	0.1135	2	miR-484 miR-769-3p
					HOXA13	-0.0898	2	miR-222 miR-760
					HOXA3	-0.00539	3	miR-10a miR-1296 miR-99b
					HOXA6	0.0133	1	let-7a
					HOXA7	0.0295	3	miR-196a miR-31 miR-423-5p
					HOXB2	0.06138	1	miR-17*
					HOXB4	0.19893	1	let-7a
					HOXB8	0.10403	3	miR-196a miR-196b miR-320a
					HOXC11	-0.09832	4	miR-106a miR-320b miR-484 miR-744
					HOXC13	-0.25651	1	miR-615-3p
					HOXC8	0.03038	3	miR-196a miR-196b miR-26a
					HOXD10	-0.156	1	miR-339-5p
					HOXD11	-0.12009	2	let-7b miR-744
					HOXD13	0.01387	5	miR-10a miR-1260b miR-149 miR-16 miR-423-3p
					HOXD3	-0.05989	1	miR-17*
					HP1BP3	0.1486	1	miR-193b
					HPCAL4	0.089	1	miR-744
					HPRT1	0.0199	1	miR-30c
					HPS1	0.06628	2	miR-331-3p miR-93
					HPS4	0.05462	1	miR-1180
					HPS6	0.021	1	miR-92b
					HRAS	-0.08813	1	miR-615-3p
					HS6ST2	0.01715	2	let-7e miR-152
					HSCB	0.04976	1	miR-1303
					HSD17B12	-0.0973	1	miR-191
					HSD17B4	0.1017	2	miR-324-5p miR-484
					HSDL1	-0.05153	1	miR-455-3p
					HSDL2	0.09157	1	miR-328
					HSF2	0.0488	2	let-7a let-7b
					HSPA12A	-0.03868	1	miR-339-5p
					HSPA14	-0.02672	1	miR-222
					HSPA1L	-0.20291	1	miR-193b
					HSPA2	-0.14096	1	miR-877*
					HSPA4	-0.0966	5	miR-148a miR-197 miR-320a miR-615-3p miR-942
					HSPA5	0.2449	1	miR-93*
					HSPA9	-0.0733	5	miR-1226 miR-320a miR-324-3p miR-339-5p miR-615-3p
					HSPB8	0.10336	1	miR-1226
					HSPD1	0.04783	5	miR-125b miR-197 miR-324-5p miR-331-3p miR-744
					HTATSF1	-0.12828	1	miR-877*
					HTR1D	-0.01664	1	miR-196b
					HTRA2	-0.04762	1	miR-744
					HTT	0.15075	5	let-7b miR-106b miR-16 miR-324-5p miR-421
					HYLS1	0.26915	1	miR-1303
					HYOU1	0.12374	8	miR-1296 miR-183 miR-193b miR-455-3p miR-484 miR-615-3p miR-766 miR-93*
					IARS	0.1686	6	let-7a miR-196b miR-222 miR-331-3p miR-615-3p miR-92b
					IBTK	0.15289	2	miR-16 miR-185
					ICAM4	-0.10824	1	miR-93
					ICMT	0.1376	2	miR-1260b miR-331-3p
					ICOSLG	0.03857	1	miR-766
					ID4	0.005	1	miR-324-3p
					IDH1	0.38298	1	miR-1226
					IDH2	0.0035	1	miR-1260b
					IDH3B	-0.1758	2	miR-103-2* miR-615-3p
					IDH3G	0.0575	1	miR-320a
					IDS	0.14049	1	miR-342-3p
					IER2	-0.02595	1	miR-18a*
					IFI30	0.01986	1	miR-149
					IFIH1	0.03752	2	miR-15b miR-424
					IFIT3	0.00437	1	miR-92b
					IFNAR2	-0.09068	1	miR-484
					IFNGR1	-0.16299	2	miR-181b miR-196a
					IFRD2	-0.04259	1	miR-615-3p
					IFT140	-0.10291	1	miR-93*
					IGDCC3	-0.10877	1	miR-106b
					IGF2	-0.21781	2	miR-877 miR-93
					IGF2BP1	0.006	6	let-7f miR-1229 miR-484 miR-615-3p miR-877* miR-99b
					IGF2BP3	0.00514	2	let-7e miR-186
					IGFBP5	0.00436	1	miR-331-3p
					IGHMBP2	0.1421	4	let-7b miR-18a* miR-18a miR-877*
					IGSF3	0.22337	3	miR-1224-3p miR-378* miR-769-5p
					IGSF8	0.09416	2	miR-744 miR-92b
					IGSF9B	-0.15647	1	miR-10a
					IKBIP	-0.08306	2	miR-186 miR-320a
					IKBKB	0.04257	1	miR-151-3p
					IKZF2	0.02471	1	miR-130b*
					IL12RB2	0.07137	1	miR-625
					IL17RC	0.00221	3	let-7b miR-20a miR-940
					IL17RD	0.10092	1	miR-193b
					IL4R	-0.02242	1	miR-331-3p
					IL5	-0.0309	1	miR-454*
					IL6ST	0.31714	1	miR-615-3p
					ILF3	0.0079	8	miR-1296 miR-149 miR-17 miR-320a miR-484 miR-532-3p miR-615-3p miR-92b
					ILK	0.0895	2	miR-222 miR-744
					ILKAP	0.10078	2	let-7a miR-744
					ILVBL	-0.02475	3	miR-125b miR-193b miR-23b
					IMMT	-0.0462	1	miR-615-3p
					IMP4	-0.0334	1	miR-320a
					IMPA1	-0.00264	1	miR-27a
					IMPA2	-0.02026	1	miR-484
					IMPAD1	0.13361	1	miR-16
					IMPDH1	-0.06665	3	miR-1301 miR-28-5p miR-615-3p
					INCENP	0.04785	1	miR-423-3p
					ING3	-0.24057	1	miR-378*
					INHBA	-0.05126	1	miR-31*
					INO80B	0.00525	2	miR-181b miR-484
					INO80D	-0.05401	4	miR-1229 miR-128 miR-320a miR-342-3p
					INPP4A	0.01011	2	miR-1301 miR-23b
					INPP5A	0.081	1	miR-339-5p
					INPP5D	-0.00443	1	miR-93*
					INPP5E	0.01132	1	miR-425
					INPP5F	0.06457	2	miR-186 miR-30c
					INPPL1	0.06883	3	miR-27b miR-326 miR-671-5p
					INTS1	-0.0487	5	let-7b miR-615-3p miR-769-3p miR-769-5p miR-877
					INTS10	-0.02438	3	miR-1229 miR-34a miR-455-3p
					INTS12	0.05482	1	let-7a
					INTS3	0.16613	2	miR-320a miR-744
					INTS4	0.00488	2	miR-197 miR-455-3p
					INTS5	-0.10585	2	miR-193b miR-484
					IP6K1	-0.00493	5	miR-125a-5p miR-125b miR-744 miR-877* miR-93
					IP6K3	0.00639	1	miR-330-5p
					IPCEF1	0.07258	1	let-7b
					IPMK	-0.04347	1	miR-339-5p
					IPO11	-0.04475	1	let-7b
					IPO13	0.07082	1	miR-615-3p
					IPO8	-0.02892	1	miR-193b
					IPO9	0.138	2	miR-30c miR-339-5p
					IQCB1	-0.2226	1	miR-10a
					IQCE	-0.06125	1	miR-221
					IQSEC1	0.11133	3	miR-378* miR-589* miR-92a-1*
					IREB2	0.0403	1	miR-615-3p
					IRF1	0.05543	1	miR-296-3p
					IRF2BP1	0.04005	1	miR-744
					IRF2BP2	-0.04444	5	let-7b let-7c miR-222 miR-320a miR-615-3p
					IRS2	-0.19005	3	let-7b let-7e miR-484
					IRS4	0.0848	11	let-7b let-7e miR-125b miR-18a* miR-193b miR-330-5p miR-331-3p miR-484 miR-615-3p miR-652 miR-744
					ISCU	-0.0924	1	miR-210
					ISG20L2	0.0102	2	miR-222 miR-877*
					ISLR2	-0.25819	1	miR-615-3p
					ISOC1	-0.0757	1	miR-652
					ISOC2	-0.19834	4	let-7b miR-193b miR-342-3p miR-769-3p
					ISYNA1	0.0584	1	miR-320a
					ITCH	0.05574	1	miR-324-3p
					ITFG1	0.0926	1	miR-23b
					ITFG3	0.1293	2	miR-320a miR-320b
					ITGA10	0.00118	1	let-7c
					ITGA5	0.6002	3	miR-1229 miR-183 miR-484
					ITGA6	0.29961	1	miR-15b
					ITGA7	-0.03076	1	miR-615-3p
					ITGA8	0.36237	2	miR-183 miR-615-3p
					ITGA9	0.06409	1	miR-484
					ITGB1	0.1699	2	miR-25 miR-769-5p
					ITGB3BP	-0.1409	1	miR-9
					ITGB5	0.03674	1	let-7b
					ITM2B	0.1221	4	let-7a miR-25 miR-320a miR-320b
					ITM2C	0.0884	3	miR-18a* miR-324-5p miR-877*
					ITPK1	-0.07793	1	miR-421
					ITPKB	0.1154	1	miR-183
					ITPKC	0.08032	1	miR-23a
					ITPR2	0.05101	3	miR-324-5p miR-877* miR-935
					ITPRIP	0.09684	1	miR-93*
					ITSN1	-0.01503	1	miR-296-3p
					ITSN2	0.22098	2	miR-149 miR-320c
					IVD	-0.0103	2	let-7e miR-503
					IVNS1ABP	-0.0555	1	miR-320a
					IWS1	0.03495	1	miR-193b
					JAG1	0.01134	1	let-7b
					JAK1	0.0877	2	miR-15b miR-23b
					JARID2	-0.07676	2	let-7c miR-615-3p
					JAZF1	0.01881	1	let-7e
					JMJD1C	-0.01716	2	let-7e miR-326
					JMJD4	0.09251	1	miR-148b
					JMJD8	0.1278	1	miR-93*
					JMY	0.11108	1	miR-130b*
					JPH4	-0.16863	1	let-7a
					JTB	-0.00875	2	miR-197 miR-222
					JUN	0.2365	3	miR-149 miR-342-3p miR-93
					JUNB	-0.11411	1	miR-1226
					JUND	-0.12366	1	miR-186
					JUP	0.12314	2	miR-30c miR-615-3p
					KANK1	0.02081	2	miR-100 miR-10a
					KARS	-0.1	2	miR-1226 miR-484
					KAT5	-0.02391	1	miR-766
					KATNB1	-0.0229	3	let-7e miR-25 miR-328
					KBTBD4	-0.0386	1	miR-18a*
					KBTBD6	-0.08761	1	miR-10b
					KBTBD7	0.05357	1	miR-877*
					KCNC4	0.07385	2	let-7b miR-16
					KCNG1	-0.0471	1	miR-324-5p
					KCNK13	-0.24656	1	miR-1260b
					KCTD1	0.0897	2	let-7a miR-196a
					KCTD10	-0.04709	1	miR-193b
					KCTD11	-0.01141	1	miR-744
					KCTD12	-0.0453	3	miR-186 miR-22 miR-30d
					KCTD15	0.0115	3	miR-1229 miR-25 miR-423-5p
					KCTD2	0.03987	4	miR-149 miR-181a miR-339-5p miR-423-5p
					KCTD20	0.42357	2	miR-149 miR-331-3p
					KDELC2	-0.00179	2	miR-125b-2* miR-183
					KDELR2	0.0427	1	miR-324-3p
					KDM1A	0.0544	2	miR-23b miR-500a
					KDM2A	0.03379	4	miR-1226 miR-296-3p miR-769-5p miR-92b
					KDM2B	0.00488	1	miR-324-3p
					KDM3A	-0.09026	1	miR-92b
					KDM4A	0.04382	2	let-7b miR-505
					KDM4B	0.00502	3	miR-106b* miR-505* miR-615-3p
					KDM4D	-0.26489	1	miR-20a
					KDM5B	0.0903	2	let-7i miR-296-3p
					KDM5C	0.0269	8	miR-1229 miR-26a miR-320a miR-324-3p miR-378 miR-425* miR-484 miR-605
					KEAP1	0.08568	1	miR-92b
					KIAA0020	-0.15035	1	miR-186
					KIAA0141	-0.07049	2	let-7b miR-125b
					KIAA0182	-0.079	2	miR-331-3p miR-769-5p
					KIAA0195	0.05451	2	miR-193b miR-877*
					KIAA0196	0.0047	1	miR-324-5p
					KIAA0226	0.0318	1	miR-1303
					KIAA0232	0.14473	2	miR-106b* miR-125a-5p
					KIAA0284	0.07632	2	miR-149 miR-25
					KIAA0319L	0.11119	1	miR-423-3p
					KIAA0355	0.07155	3	let-7e miR-149 miR-20a*
					KIAA0368	-0.0377	2	miR-185 miR-320a
					KIAA0430	0.17629	1	miR-183
					KIAA0528	0.0684	2	miR-186 miR-31
					KIAA0586	-0.06457	1	miR-877*
					KIAA0664	0.15153	4	let-7b miR-320a miR-484 miR-744
					KIAA0913	0.04307	2	miR-149 miR-484
					KIAA0922	-0.01954	1	miR-744
					KIAA1109	0.16613	2	miR-484 miR-615-3p
					KIAA1147	0.23145	4	let-7a miR-10a miR-877 miR-93*
					KIAA1191	0.0029	3	miR-20a miR-615-3p miR-93
					KIAA1244	0.15842	2	miR-331-3p miR-760
					KIAA1274	-0.3708	3	let-7a let-7b miR-197
					KIAA1279	0.35223	1	miR-93
					KIAA1429	-0.01101	2	let-7b miR-877*
					KIAA1524	-0.02773	2	miR-181b miR-423-3p
					KIAA1586	0.05008	1	let-7b
					KIAA1704	-0.03544	1	miR-26a
					KIAA1715	-0.0615	3	let-7b* miR-1260b miR-93
					KIAA1737	-0.09073	1	miR-31*
					KIAA1919	0.05552	1	miR-17
					KIAA1967	0.00645	4	miR-149 miR-615-3p miR-760 miR-877*
					KIF16B	0.14853	1	miR-221
					KIF1B	0.11531	2	let-7c miR-27b
					KIF1C	-0.02033	6	let-7b miR-1260b miR-149 miR-484 miR-769-3p miR-877*
					KIF21A	-0.02687	2	miR-10a miR-186
					KIF22	-0.0423	3	miR-149 miR-23a miR-25*
					KIF23	0.1142	1	miR-25
					KIF24	-0.079	1	miR-1229
					KIF2A	0.0053	1	miR-615-3p
					KIF3B	0.05028	2	miR-222 miR-324-5p
					KIF3C	0.13894	1	miR-186*
					KIF4B	-0.0076	1	miR-1226
					KIF5C	0.08067	3	miR-17 miR-183 miR-222
					KIF6	-0.21449	2	miR-125a-5p miR-339-5p
					KIF7	0.06843	1	miR-342-5p
					KIFAP3	0.01326	1	miR-671-3p
					KIFC2	-0.09529	1	miR-615-3p
					KIRREL	-0.03254	2	miR-615-3p miR-99b*
					KITLG	-0.18286	1	miR-185
					KLB	-0.15926	1	miR-93
					KLF12	-0.28795	1	miR-23a
					KLF13	-0.13546	1	miR-125b
					KLF14	-0.08629	1	miR-378
					KLF6	-0.05628	1	miR-148b
					KLHDC10	0.2539	1	miR-18a*
					KLHDC2	0.08081	2	miR-324-3p miR-93
					KLHDC3	-0.0101	5	miR-149 miR-20a* miR-324-5p miR-877* miR-93*
					KLHDC5	0.03273	1	miR-30c
[truncated: 3,221 more rows]
